# Supplementary material for: Multiple ancestral haplotypes harboring regulatory mutations cumulatively contribute to a QTL affecting chicken growth traits
Source: Commun Biol. 2020 Aug 28;3:472. doi: 10.1038/s42003-020-01199-3 (PMC7455696; doi:10.1038/s42003-020-01199-3)
Supplement: Supplementary file 3 — Supplementary Data [file 42003_2020_1199_MOESM3_ESM.zip › Supplementary Data.xlsx]

## Sheet: TOC
Supplementary Data	Title
Supplementary Data 1	SD1. Summary of additional SNPs reached 1% significant level (TagSNPs)
Supplementary Data 2	SD2. Haplotype frequency spectrum across 10 domestic and 2 jungle fowl
Supplementary Data 3	SD3. Phenotype of F9 generation
Supplementary Data 4	SD4. Genotype in major QTL on GGA1 (165-175 Mb) of F9 generation
Supplementary Data 5	SD5. GWAS to body weight at 8 weeks of age (BW8) in the F2 generation of the HQLA-HB deep intercross population
Supplementary Data 6	SD6. GWAS to body weight at 8 weeks of age (BW8) in the F9 generation of the HQLA-HB deep intercross population
Supplementary Data 7	SD7. The detailed phenotype of BW8 for the three genotypes in 503 individuals carrying unrecombined progenitor chromosome
Supplementary Data 8	SD8. The detailed phenotype of BW8 for the three genotypes for each block in 72 individuals carrying recombined progenitor chromosomes
Supplementary Data 9	SD9. The haplotype substitution effects of the 16 major haplotypes
Supplementary Data 10	SD10. The Δct of 20 genes with QTL in 5 tissues
Supplementary Data 11	SD11. Luciferase reporter assay for the open chromatin region in the Q4 haplotype region

## Sheet: SD1
SD1. Summary of additional SNPs reached 1% significant level (TagSNPs)
GGA1 Pos.	BESNPs	Ref.	Alt.	Freq.	A.E.(BW8) ± SE	-logP
168608758	—	T	C	0.42	52.84 (±9.12)	8.15573
168613711	—	C	T	0.42	51.59 (±9.1)	7.84709
168624744	—	T	C	0.42	52.84 (±9.12)	8.15573
168648040	—	T	C	0.42	53.63 (±9.11)	8.39918
168648493	—	C	T	0.42	53.18 (±9.14)	8.22569
168653796	√	G	A	0.42	-56.57 (±9.29)	8.94045
168692734	√	T	C	0.44	-58.88 (±9.04)	10.13
168724279	—	T	C	0.32	51.01 (±9.39)	7.25408
169136564	—	G	A	0.47	69.45 (±9.55)	12.4521
169137544	—	G	A	0.47	69.45 (±9.55)	12.4521
169139431	√	T	G	0.51	30.71 (±6.10)	6.75449
169193397	—	C	T	0.33	65.89 (±9.67)	11.027
169194249	—	A	G	0.42	-65.68 (±9.12)	12.2327
169195899	√	G	T	0.27	54.48 (±9.9)	7.42714
169199539	—	C	T	0.22	55.47 (±9.26)	8.67874
169202882	—	T	C	0.42	-65.68 (±9.12)	12.2327
169203717	—	C	T	0.28	53.76 (±9.22)	8.26547
169204398	—	T	C	0.45	75.6 (±9.62)	14.4122
169208105	—	A	C	0.42	-64.36 (±9.09)	11.8409
169208133	—	G	A	0.38	60.64 (±9.56)	9.64982
169212636	—	A	G	0.42	-63.46 (±9.22)	11.2307
169214044	—	A	G	0.42	-65.68 (±9.12)	12.2327
169241142	—	T	C	0.45	74.46 (±9.59)	14.096
169264427	—	A	G	0.32	-47.23 (±8.18)	8.11977
169265004	—	C	T	0.37	-40.21 (±7.13)	7.76605
169265348	—	A	C	0.39	61.66 (±9.43)	10.1975
169330880	—	A	T	0.42	72.82 (±9.37)	14.1193
169336762	√	G	A	0.34	64.17 (±9.52)	10.7985
169356359	—	G	A	0.46	-54.49 (±7.67)	11.9243
169364820	—	T	C	0.4	-62.34 (±8.98)	11.4157
169377273	—	G	A	0.42	-68.39 (±8.95)	13.6527
169377734	—	A	C	0.42	-68.57 (±9)	13.6013
169379594	—	A	G	0.36	-43.65 (±7.45)	8.33917
169395375	—	C	A	0.3	62.4 (±9.54)	10.2077
169395616	—	A	T	0.28	-62.43 (±9.74)	9.83994
169416657	—	G	C	0.41	-68.15 (±8.88)	13.7935
169417386	—	G	A	0.41	-68.56 (±8.89)	13.8973
169428043	√	C	T	0.33	63.98 (±9.99)	9.81665
169436351	—	A	G	0.37	73.08 (±9.59)	13.5952
169436468	—	T	A	0.47	-55.13 (±8.8)	9.41959
169436715	—	C	T	0.43	40.72 (±7.37)	7.48314
169449501	—	G	A	0.43	57.04 (±8.59)	10.4993
169559646	—	T	A	0.4	67.14 (±9.55)	11.6788
169572062	—	G	A	0.4	68.87 (±9.58)	12.1942
169578430	—	T	C	0.4	68.87 (±9.58)	12.1942
169641249	—	G	A	0.41	77.04 (±9.58)	15.0528
169650684	√	A	G	0.41	77.07 (±9.62)	14.9502
169654700	—	T	C	0.41	77.07 (±9.62)	14.9502
169658771	—	A	G	0.41	77.07 (±9.62)	14.9502
169659118	—	G	A	0.41	77.07 (±9.62)	14.9502
169664333	—	A	G	0.41	77.07 (±9.62)	14.9502
169674417	—	A	G	0.41	76.25 (±9.64)	14.5878
169675471	—	C	G	0.4	67.68 (±9.23)	12.6358
169695275	—	T	G	0.47	-53.49 (±8.98)	8.58503
169730570	—	T	C	0.47	-50.03 (±9.1)	7.41528
169761165	—	C	T	0.43	74.48 (±9.77)	13.6153
169769472	—	A	G	0.43	74.78 (±9.83)	13.5442
169797333	√	G	C	0.35	52.29 (±9.85)	6.9575
169820946	—	T	G	0.24	-57.88 (±10.59)	7.33448
169927041	—	G	A	0.44	-54.49 (±9.55)	7.93583

## Sheet: SD2
SD2. Haplotype frequency spectrum across 10 domestic and 2 jungle fowl
Haplotype Type	GJF	RJF	XSD	SUM	CH	TBC	DWS	HB	CB2	HQLA	CB1	SK
322211	0	0	0.062	0.017	0	0	0	0	0	0	0	0
322213	0	0	0	0.017	0	0	0	0	0	0	0	0
322221	0	0	0.125	0	0.066	0.071	0	0	0.018	0	0	0
322223	0	0.05	0.063	0.033	0.017	0.042	0	0	0.649	0.781	0.55	0.017
322423	0	0	0.063	0	0	0	0	0	0	0	0.031	0
324223	0	0	0	0.033	0	0	0	0	0	0	0	0
324411	0	0	0	0.017	0	0	0	0	0.017	0	0	0
324413	0	0	0.063	0	0	0	0	0	0	0	0	0
324421	0	0	0	0.017	0	0	0	0	0	0	0	0
324423	0	0	0	0	0	0.017	0	0	0	0	0	0
342211	0	0	0	0	0	0	0	0	0.017	0	0	0
342221	0	0.05	0	0	0	0	0	0	0	0	0	0
342421	0	0.075	0	0.033	0	0	0	0	0.029	0	0	0
342423	1	0	0	0	0.017	0	0	0	0.068	0	0	0
344211	0	0	0	0	0	0	0	0	0.017	0	0	0
344223	0	0	0	0.033	0	0	0	0	0	0	0	0
344411	0	0	0	0	0	0.05	0	0	0	0	0	0
344421	0	0.15	0	0	0	0	0	0	0.02	0	0	0
344423	0	0	0	0	0	0	0	0	0	0	0.019	0
422221	0	0.1	0	0.033	0.017	0.02	0	0	0	0	0	0
422223	0	0	0	0	0	0	0	0	0.017	0	0	0
422411	0	0	0	0	0	0.017	0.04	0	0	0	0.036	0
422413	0	0	0.125	0	0	0	0	0	0	0	0	0
422421	0	0	0.063	0	0	0	0	0.033	0	0.031	0.067	0
422423	0	0.3	0	0	0.03	0.15	0.021	0	0	0.031	0	0.933
424221	0	0.05	0	0	0	0	0	0	0	0	0	0
424223	0	0.1	0	0	0	0	0	0	0	0	0.017	0
424411	0	0	0	0.033	0	0	0.036	0	0	0	0	0
424421	0	0	0	0.033	0	0	0	0	0	0	0.017	0
424423	0	0	0	0.067	0.02	0	0.043	0	0	0	0	0
442411	0	0	0.031	0	0	0	0.058	0	0.036	0	0	0
442421	0	0.075	0.031	0	0	0.023	0	0.133	0	0.016	0	0
442423	0	0	0.063	0.067	0.053	0.161	0.01	0	0	0.125	0	0.017
444411	0	0	0	0.187	0	0.017	0.5	0.833	0.114	0	0.264	0.033
444413	0	0	0	0.112	0	0	0.022	0	0	0	0	0
444421	0	0	0.312	0.267	0.627	0.132	0.041	0	0	0	0	0
444423	0	0.05	0	0	0.153	0.301	0.175	0	0	0	0	0
448421	0	0	0	0	0	0	0	0	0	0.016	0	0

## Sheet: SD3
SD3. Phenotype of F9 generation
Sample ID	Bacth	Sex	BW0	BW2	BW4	BW6	BW8	BW10	BW12	BW14	DW	AFW	EW	IL	LDH	TG	CHO
40318	1	0	31	184.3	455.6	746.7	1158.5	1475.1	1834.5	2079	NA	NA	NA	NA	NA	NA	NA
63168	2	0	31.4	168.8	456.6	797.5	1181.3	1569	1867	1939	NA	NA	NA	NA	NA	NA	NA
2337	2	0	29.7	181.1	443.2	829	1108.2	1387	1757.5	1891	NA	NA	NA	NA	NA	NA	NA
53362	1	0	31.1	157.4	400.1	651.1	958.5	1271.6	1651.5	1859	1615.3	71.29	1282	113	NA	NA	NA
92148	1	1	29.2	166	484.2	954.3	1472.5	1867.4	2473	2918	2506.2	96.19	1978	130	NA	NA	NA
48300	1	1	31.3	198.1	492.9	857.3	1319	1924.5	2540.5	3043	2625.9	94.58	2084.5	137	NA	NA	NA
66145	1	1	25.5	125.8	347.5	659.7	1095.5	1501.6	1860.5	2085	1780.8	83.01	1389	106	NA	NA	NA
31336	1	1	26.3	196	511	910.6	1433	1953.4	2431.5	2749.1	2377.2	84.18	1871.5	113	NA	NA	NA
34314	1	1	31.2	189.1	517.3	921.7	1437	2057.8	2671.5	2938.7	2487	84.36	1992	124	NA	NA	NA
26140	1	1	32.8	184.5	459.4	820.6	1351.5	1795.6	2266	2650	2262.4	104.93	1800	130	NA	NA	NA
77112	1	1	28.8	177	509.9	904	1473	1991.1	2484	2725	2352.6	68.44	1859.5	124	NA	NA	NA
30137	1	1	27.8	170.9	467.8	890.3	1352.5	1850.4	2338	2631	2280.3	72.89	1778	122	NA	NA	NA
71103	1	1	31.3	176.3	465.9	901.8	1382	1836.6	2363	2747.1	2383.2	106.8	1880	125	NA	NA	NA
36332	1	1	28.5	182.3	507.7	860.6	1345.5	1717.9	2205.5	2440	2133.6	77.11	1692	119	NA	NA	NA
40316	1	1	29.6	183.5	443.4	823.7	1330.5	1870.9	2390	2801	2380	77.06	1893.5	127	NA	NA	NA
69153	1	1	34.8	176.1	447.4	815	1280	1676.6	2212.5	2519	2153	113.48	1680.5	120	NA	NA	NA
82102	1	1	31	186.4	467.1	788.9	1236	1653.4	2129	2528	2106	137.73	1625.5	118	NA	NA	NA
15338	1	1	38	188.8	483.8	862.3	1437	1947.3	2410.5	2808	2462.3	33.14	1998.5	123	NA	NA	NA
90125	1	0	33.8	163.8	386.5	636.1	925.5	1173.9	1427	1610	1391.2	49.02	1092	110	NA	NA	NA
49346	1	1	26.7	158.8	456.3	887.2	1347.5	1824.3	2202.5	2489	2196.7	31.88	1742	115	NA	NA	NA
7081	1	1	32.9	178.3	483.9	847.7	1354.5	1791.8	2194	2511	2183.5	44.3	1706.5	115	NA	NA	NA
36330	1	1	29.8	184.8	510.6	931.2	1424.5	1956.6	2541.5	2750	2394.9	23.16	1923.5	115	NA	NA	NA
84104	1	1	30	186	447.4	843.5	1354	1832.7	2424.5	2785	2364.1	65.95	1909.5	130	NA	NA	NA
49348	1	1	26.1	169	484.5	876.5	1331.5	1761.2	2184	2432.6	2152.6	87.2	1704	114	NA	NA	NA
11132	1	1	28.4	176.8	453	831.9	1327.5	1839	2465	2816	2409.7	63.02	1955	133	NA	NA	NA
94302	1	0	32.8	191.2	489.8	877.6	1295	1622.7	1942.5	2204	1941.8	103.78	1543.5	136	NA	NA	NA
94303	1	0	32.5	178.6	462.5	844.6	1248	1581.9	1946	2316	2050.8	141.82	1544	117	NA	NA	NA
2334	1	0	31.4	184.8	451.8	768.3	1152	1461.6	1818.5	2051.3	1803	226.35	1256	100	NA	NA	NA
15336	1	1	38.3	195.9	478.3	833.7	1329	NA	NA	2655.5	2316.2	86.13	1823	122	NA	NA	NA
24305	1	1	26.5	161.9	441.5	841.6	1338.5	1722.4	2292.5	2577.8	2190.5	54.99	1765.5	106	NA	NA	NA
53363	1	1	30.7	188.9	457.5	843.2	1330	1793.8	2268.5	2523.9	2192	103.98	1691	120	NA	NA	NA
64154	1	0	32.6	164.6	400.3	716.8	1148.5	1562.2	1956.5	NA	NA	NA	NA	NA	NA	NA	NA
34315	1	1	31.3	174.1	464.1	761.8	1265.5	1684.4	2080.5	2400	2037.4	47.48	1617	120	NA	NA	NA
72084	1	1	33	175	475.9	870	1324	1760.2	2233.5	2574	2227	84.13	1758.5	123	NA	NA	NA
16330	1	0	30.5	207.6	NA	879.3	1325.5	1685.1	2068	2285	1998.5	84.91	1594	110	NA	NA	NA
77109	1	1	29.1	218.5	600.4	1034.6	1495.5	2049.1	2531	2827	2464.3	54.03	1982	114	NA	NA	NA
51337	1	1	27.3	189.3	473	875.2	1244.5	1751.9	2237	2597	2252	93.25	1768	120	NA	NA	NA
20130	1	1	23.4	168.4	467.1	667.7	1395.5	1859.9	2445.5	2726	2404.3	33.06	1942	165	NA	NA	NA
38320	1	1	27.4	172.5	459.2	848.2	1321	1730.2	2278	2556.1	2200.9	39.86	1782.5	111	NA	NA	NA
54301	1	1	32.5	177.6	498.2	952.3	1494.5	2077.6	2526	2837	2473	70.95	NA	NA	NA	NA	NA
89139	1	0	34.6	179.5	413.6	708.3	1112.5	1331.2	1600	1797.6	1579.7	125.06	1184.5	120	NA	NA	NA
77111	1	0	28.4	186.1	501.1	861.2	1277.5	1628.9	2099	2409	2128.4	119.76	1654.5	115	NA	NA	NA
40317	1	1	31.6	194.2	548.7	957.9	1423.5	1904.8	2330.5	2656	2295.7	62.11	1804.5	121	NA	NA	NA
42111	1	1	28.9	204.9	470.9	800.8	1286	1700.5	2323	2557.1	2228.7	65.12	1761	135	NA	NA	NA
17133	1	1	28.1	172.9	457	717.1	1330	1853.1	2334.5	2627.4	2299.2	132.92	1738.5	127	NA	NA	NA
99104	1	1	27.8	176.7	497.1	882.4	1327.5	1699.2	1992.5	2136	1819.1	32.26	1452	133	NA	NA	NA
89140	1	1	31	178.2	476.6	820	1251	1639.7	2021.5	2270.3	1966.9	78.87	1562	110	NA	NA	NA
78162	1	1	30.6	164.8	423.7	828.7	1299.5	1769.2	2269	2563	2228.1	19	1771	120	NA	NA	NA
7079	1	1	29.8	191.1	497.5	842.4	1297.5	1714.5	2173.5	2504.2	2168.8	85.83	1704.5	122	NA	NA	NA
44304	1	1	28.9	179.4	448.3	802.2	1233.5	1653.1	2030.5	2259	1933.9	57.07	1496	125	NA	NA	NA
11133	1	1	28.6	168.6	426.4	770.7	1242.5	1617.3	2066	2359.8	2035.8	27.36	1620	125	NA	NA	NA
24306	1	1	27.8	172.6	437	818	1280.5	1849.5	2302.5	2555	2264.4	53.74	1777	110	NA	NA	NA
31334	1	1	27.3	198.1	511.9	939.5	1372.5	1826.9	2353.5	2721	2388.1	94.93	1880.5	125	NA	NA	NA
34317	1	0	29.2	175.6	430.7	777.4	1195.5	1531.5	1818	1927.4	1678.3	125.7	1272.5	120	NA	NA	NA
21110	1	1	29.2	180.3	466.7	828.9	1281.5	1734.8	2280.5	2600	2226.3	91.53	1716	135	NA	NA	NA
28120	1	1	32.8	197.4	464.1	785.7	1241	1713.9	2237.5	2469	2134	86.17	1658	103	NA	NA	NA
12151	1	1	32.5	178.2	450.9	822.4	1291.5	1705.1	2196	2451	2111.8	86.84	1691.5	112	NA	NA	NA
15337	1	1	37	213.9	NA	976.8	1413.5	2004.4	2666.5	NA	2711.4	82.95	2158	112	NA	NA	NA
66144	1	1	26.3	167.3	441.2	773.9	1207.5	1630.4	2079.5	2305	1964	84.91	1557.5	106	NA	NA	NA
80129	1	1	29.1	176.7	464.3	820.2	1221.5	1614.1	2049	2368	2043	91.65	1611.5	109	NA	NA	NA
81086	1	0	31.5	175.8	429.4	735.2	1108.5	1408	1751	1972	1678.4	131.32	1279.5	112	NA	NA	NA
55320	1	1	27	186.2	508.2	947.8	1339	1825.8	2379.5	2658	NA	NA	NA	NA	NA	NA	NA
10100	1	1	26.6	164.8	437.9	820.4	1269	1561.6	2101.5	2459	2058.7	73.37	1635.5	112	NA	NA	NA
27127	1	1	32	197.3	467.7	849.8	1283.5	1744.3	2276	2325	1984	53.35	1550	151	NA	NA	NA
4326	1	1	29.7	170.6	474.6	875.7	1365.5	1856.2	2329.5	2812	2367.2	26.52	1929.5	132	NA	NA	NA
9130	1	1	32.9	184.9	521.4	930.5	1374	1740.2	2168.5	2481	2117.9	41.7	1697	119	NA	NA	NA
13130	1	1	31.2	186.2	458.2	862.6	1347	1735	1875.5	2050.5	1791.9	18.22	1430.5	95	NA	NA	NA
37316	1	1	28.4	155	403.1	792.3	1266	1669.5	2072.5	2320.1	2058.2	63.34	1663	110	NA	NA	NA
29146	1	0	27.4	161.7	418	750.5	1129	1494.7	1829	2018	1751.4	110.43	1365.5	105	NA	NA	NA
50324	1	1	27.5	161.9	404.6	758.9	1197	1631.4	2030.5	2337	2017.9	83.99	1610.5	112	NA	NA	NA
18159	1	1	34.7	202.6	489.1	885.1	1354	1776.6	2328.5	2587	2240.4	39.34	1759	143	NA	NA	NA
37318	1	1	27.9	157.8	403.7	781.6	1211.5	1669.1	2075.5	2373	2045.6	58.76	1614.5	100	NA	NA	NA
11134	1	1	27.5	156.3	413.1	768.1	1204.5	1585.7	2057.5	2305.7	2009.1	93.59	1575	125	NA	NA	NA
29145	1	0	28.7	159.7	423.2	763.7	1159	1540.1	1860	2096.2	1848.5	134.62	1430	109	NA	NA	NA
84101	1	1	29.7	175	440.3	793	1224.5	1627.7	2072	2405	2053.2	95.75	1616.5	116	NA	NA	NA
38322	1	0	25.2	165.6	415.2	696.1	1081.5	1412.6	1745	1930.1	1706.5	102.68	1330	102	NA	NA	NA
7078	1	1	27.1	174.8	458.6	797.6	1240	1596.1	2003	2161.9	1892.7	48.97	1483	115	NA	NA	NA
96143	1	1	33.8	177.6	432.2	810.4	1253.5	1639.1	2098.5	2427	2032.2	58.47	1588	105	NA	NA	NA
1311	1	1	31.9	175.7	432.5	796.6	1218.5	1678.4	2104.5	2303.5	2035.6	59.7	1618	115	NA	NA	NA
92151	1	0	27.4	144.6	380.4	685.4	1047.5	1337	1656.5	1885	1636.1	94.18	1253.5	129	NA	NA	NA
75085	1	1	27	154.6	420.5	816.7	1237	1507.5	1527	1476.9	1292.2	1.94	1029	90	NA	NA	NA
83137	1	0	27.8	154.9	379.3	655.7	994.5	1281.7	1526.5	1729.6	1484.4	138.35	1128	110	NA	NA	NA
30141	1	1	25.2	164.8	432.8	764.6	1214.5	1605.8	1976.5	2185	1862	45.43	1498	108	NA	NA	NA
44306	1	0	31.1	183.6	433	788.6	1167	1473.5	1808	2025.6	1759.4	96.28	1375.5	128	NA	NA	NA
95142	1	1	29.5	163.8	419.4	745.7	1189	1613.8	2019.5	2252	1848.6	19.26	1485.5	105	NA	NA	NA
84102	1	0	30.8	183.5	425.1	749.3	1157	1488.8	1908	2157	1863	162.22	1390.5	120	NA	NA	NA
3312	1	0	30.2	179.4	428	720.8	1107.5	1390.3	1688.5	1901	1669.4	106.92	1277	110	NA	NA	NA
33328	1	1	29.5	163.3	418	746.2	1174.5	1556.6	1985.5	2260.1	1955.5	80.38	1525	110	NA	NA	NA
32298	1	1	29.2	152.9	424.6	758.7	1182.5	1650.1	2169	2482	2141.8	103	1677.5	115	NA	NA	NA
53359	1	1	30.5	179	442.9	810.9	1253.5	1763.9	2306.5	2671.5	2325.7	62.5	1857	125	NA	NA	NA
18160	2	1	31.7	172.6	444.4	797.7	1291.5	1746.8	2220.5	2512.6	2208.3	39.35	1736	117	NA	NA	NA
37315	1	1	28.1	175.8	471.6	643.5	1310	1756.7	2239	2506	2132.1	50.88	1671.5	124	NA	NA	NA
10099	1	1	26.4	145.2	408.4	751.7	1188	1683.8	2261.5	2584.6	2214.8	64.33	1793	122	NA	NA	NA
46152	1	0	28.1	169.2	410.6	699.3	1043.5	1287	1567.5	1817	1595	126.56	1157.5	101	NA	NA	NA
73112	1	1	30.7	168.9	423.5	732.6	1111.5	1430.7	1797	2020.3	1771.3	67.86	1402	112	NA	NA	NA
96145	1	1	35.7	190	460.6	827.6	1253	1596.8	2131	2474	2142.7	88.68	1705.5	125	NA	NA	NA
67150	1	1	29.8	176.9	443.8	822.5	1329	1659.2	2127.5	NA	NA	NA	NA	NA	NA	NA	NA
70164	1	0	32.2	160.3	416	726.4	1095.5	1384.2	1645	1952	1617.4	107.09	1207	110	NA	NA	NA
30140	1	1	26.4	177.5	495	898.5	1269	1779.4	2314	NA	NA	NA	NA	NA	NA	NA	NA
91068	1	1	30.7	179.3	480.3	829.9	1271	1615.5	2002.5	2316.6	2021.7	40.39	1651.5	122	NA	NA	NA
42109	1	1	29.8	180.3	451.3	813.4	1222	1607.3	2114.5	2353.4	2016	83.21	1600	125	NA	NA	NA
44307	1	1	29.4	184.8	500.9	893.7	1251	1743	2340.5	2646	2253.9	78.41	1789	119	NA	NA	NA
9129	1	0	33.2	182.4	442.1	763	1132.5	1462.5	1841.5	2099	1833.9	103.13	1432.5	127	NA	NA	NA
83134	1	0	28.6	161.1	388	632.5	1055	1346.3	1685.5	1691	1451.2	101.16	1096	114	NA	NA	NA
61329	1	0	34.4	181.6	439.7	857.3	1103	1364.5	1623	1845.9	1645.9	124.02	1292.5	114	NA	NA	NA
90126	1	1	34.1	195.5	480.9	845.6	1285	1722.8	2215.5	2457	2108.9	5.58	1726.5	85	NA	NA	NA
28119	1	1	33.6	172.2	467.3	820.5	1251.5	1641.5	2073	2442	2150.6	59.8	1698	106	NA	NA	NA
39344	1	1	29.4	169.6	427.1	767.2	1196.5	1467.1	1764	1982	1844.2	NA	NA	NA	NA	NA	NA
79336	1	1	31.7	202.6	487.8	845.3	1261.5	1666.3	2107	2391.5	NA	NA	NA	NA	NA	NA	NA
21109	1	0	28.5	138.6	352.6	671.6	1039	1361.4	1715	1981.5	1720.1	95.31	1349.5	107	NA	NA	NA
16333	1	0	29.8	178.1	435.4	761.4	1142.5	1467.8	1801.5	2094.5	1811	117.94	1377.5	115	NA	NA	NA
18156	1	0	32.9	169	414.2	727.5	1137.5	1472	1876.5	2206	NA	NA	NA	NA	NA	NA	NA
52303	1	1	26.7	166.7	450.2	790.4	1271.5	1731.7	2230	2591.7	2238.5	42.74	1801.5	129	NA	NA	NA
86233	1	1	27.6	154.9	367.2	719.8	1190	1609.6	2079.5	2390	2014.3	19.98	1626.5	115	NA	NA	NA
34318	1	0	29	182.2	453	779.4	1182	1518.4	1880.5	2149	1828.1	108.35	1426.5	128	NA	NA	NA
16332	1	1	32.1	197.6	450.2	761.8	1208.5	1520.8	1749.5	1854	1566.7	3.85	1228	115	NA	NA	NA
89141	1	0	32.3	184.2	467.5	778.2	1158	1509.1	1883.5	2086	1831.4	125.29	1403.5	118	NA	NA	NA
68306	1	1	30.2	178.1	426.4	766.3	1260.5	1579.9	2190.5	2591	2223.6	43.14	1787	136	NA	NA	NA
6325	1	0	32.6	148.5	377.7	700.1	1133	1547.6	1981	2198.9	1894.2	67.62	1474	116	NA	NA	NA
8102	1	0	36.1	180.2	428.7	713.5	1132	1457.2	1866	2161.1	1892.2	72.24	1499.5	114	NA	NA	NA
91066	1	1	32.3	180	470.6	783.2	1229.5	1613.6	1947.5	2206	1872.1	41.34	1534	93	NA	NA	NA
86236	1	1	26.4	127.5	384.2	750.3	1212	1583.6	1845	2022	1779	3.58	1437.5	115	NA	NA	NA
8103	1	0	37.3	161.4	391.1	679.8	1075	1395.6	1692	1976.4	1732.5	106.02	1322.5	118	NA	NA	NA
81084	1	1	31.2	184.9	506.5	940.7	1300.5	1823.6	2517.5	2807	2428.7	108.2	1918	132	NA	NA	NA
76112	1	1	33.8	134.6	351.9	646.7	1102.5	1536.8	2023.5	2235.7	1888	24.42	1536.5	105	NA	NA	NA
28121	1	0	34.2	190.9	465.9	773.2	1099.5	1383.6	1698	1960	1671.2	72.69	1271	113	NA	NA	NA
31333	1	0	29.1	169.8	410.6	718.7	1101.5	1402.2	1747	1958	1672.1	93.11	1328	106	NA	NA	NA
47138	1	1	25.6	192.7	520.9	964.2	1469	1904.3	2374.5	2504	2151.2	102.81	1766	122	NA	NA	NA
27128	1	0	30.4	186.5	434.9	700.5	1132.5	1431.7	1820.5	2050	1787.1	111.23	1364	115	NA	NA	NA
72086	1	0	34.1	176	402.2	692.6	1038	1342.8	1651	1897	1650.9	66.91	1281.5	122	NA	NA	NA
72085	1	0	33.7	168.2	416.2	729.6	1082.5	1325.4	1685	1855.9	1619.2	93.04	1254.5	110	NA	NA	NA
1310	1	1	32.8	166.8	405.6	730.7	1167.5	1514.2	1798.5	1843.6	1616.7	14.11	1306.5	82	NA	NA	NA
50326	1	1	28.1	141.2	366.7	644.7	1050.5	1363.1	1766	2002.8	1692.3	39.33	1360.5	107	NA	NA	NA
7080	1	1	30.9	170.6	445.4	776.3	1196.5	1577.9	1936.5	2270	1935.2	60.43	1521.5	120	NA	NA	NA
94304	1	0	34.3	197.9	494.4	831	1196.5	1468.1	1842	2114	1703.4	NA	NA	NA	NA	NA	NA
4325	1	1	28.2	158.2	388.3	724.5	1164.5	1650.1	2075.5	2366	1993.3	39.4	1592	110	NA	NA	NA
75088	1	1	28.2	186.2	NA	873.6	1147	1469.4	2055	2436.7	2073.5	52.92	1647.5	102	NA	NA	NA
56267	1	1	34.1	177.1	470.3	871.6	1378.5	1856.2	2316.5	2599.5	2242.7	96.66	1775.5	114	NA	NA	NA
49349	1	1	25.5	183.6	507.4	920.4	1353	1757.2	2321	2684	2330.4	54.5	1850	115	NA	NA	NA
94301	1	0	34.1	180.9	482.5	824.8	1184	1530.2	1784.5	1964	1705.3	109.06	1322	115	NA	NA	NA
86234	1	1	27.7	147.1	362	712.5	1143	1582.3	2091.5	2446.9	2047.2	20.22	1676	114	NA	NA	NA
96144	1	1	34.8	177.7	416.2	750.2	1135.5	1452	1919	2240	1925.3	82.32	1487	115	NA	NA	NA
14092	1	0	33.8	192.7	477.3	782.4	1157.5	1506.4	1777	2066	1730.1	76.04	1326.5	105	NA	NA	NA
44305	1	1	29.1	162.7	404.3	759.4	1126.5	1536.4	1968	2152.3	1846.2	50.52	1469.5	125	NA	NA	NA
60327	1	0	26.3	151.4	395	700.1	1080.5	1424.6	1745.5	1927	1650.2	80.82	1311	115	NA	NA	NA
22078	1	0	29	159.6	405.9	717.8	1109.5	1474.3	1902.5	2141.5	1915	109.94	1481.5	123	NA	NA	NA
91065	1	1	31.6	173.3	421.3	743.2	1139	1502.3	1957.5	2337	1985.8	45.4	1601	110	NA	NA	NA
21112	1	0	28.5	163.2	399.6	694.1	1051	1283.1	1591.5	1786	1557.8	70.72	1219	112	NA	NA	NA
15339	1	0	37.3	193.4	434.5	757.5	1149.5	1482.5	1820.5	2114	1856.6	104.03	1477.5	112	NA	NA	NA
42108	1	1	28.7	179.9	439.3	791.8	1161.5	1663.4	2143.5	2388	1954	92.25	1503.5	115	NA	NA	NA
52302	1	1	26.6	170	405.4	747.7	1154.5	1552.2	1911	2153.5	1886.6	81.62	1498.5	110	NA	NA	NA
43353	1	0	29.1	144.7	333.2	589.4	922.5	1247.4	1636.5	1878.8	1650	144.76	1264	115	NA	NA	NA
63166	1	0	33.2	164.2	417.2	753.3	1124.5	1335.2	1554.5	1695	1366.7	30.19	1074	112	NA	NA	NA
45326	1	1	27.6	157.2	367.8	700	1114.5	1458.4	1885	2161	1827.9	41.91	1439.5	110	NA	NA	NA
10101	1	0	28	NA	413.2	727.4	1083.5	1435.9	1771.5	1869	1624.1	91.62	1258	110	NA	NA	NA
63163	1	1	31.4	154	430.7	757.4	1188.5	1670.9	2187.5	2505	2123.9	36.16	1700.5	121	NA	NA	NA
90127	1	0	32.2	172.6	409.1	698.6	1045	1274.4	1549.5	1792	1556	57.58	1249	101	NA	NA	NA
95141	1	0	29.1	149.4	350	622.5	966.5	1240.3	1586.5	1819	1551.7	75.95	1217.5	111	NA	NA	NA
77110	1	0	28.7	175	439.8	757.5	1160.5	1501.2	1784	1976	1721.5	72.54	1362.5	110	NA	NA	NA
24304	1	1	28.2	148.2	409.8	744.9	1139	1554.8	1919.5	2203	1890.3	47.15	1514	100	NA	NA	NA
75086	1	0	28	169.6	424.5	728.9	1077.5	1351	1640.5	1906	1663.2	96.92	1289.5	118	NA	NA	NA
93141	1	0	27.3	154.2	388.5	696.7	1052.5	1363	1721.5	1880.3	1610.7	92.86	1254.5	103	NA	NA	NA
34316	1	0	30.4	185.1	489.2	816.5	1168.5	1463.4	1744.5	2059	1777.3	121.46	1366	130	NA	NA	NA
27131	1	0	31.1	172	410.9	727.8	1080.5	1359.2	1745	2045	1760.5	109.48	1352	120	NA	NA	NA
79335	1	1	29.8	153.3	407.6	755.4	1080.5	1520.5	2004.5	2225.7	1949.6	83.77	1510	100	NA	NA	NA
99103	1	0	29.4	182.5	444.6	774.1	1116.5	1388.5	1647	1928	1574.1	85.04	1200	112	NA	NA	NA
13129	1	0	31.3	164.6	384.3	678.3	1046.5	1375.6	1793.5	1944	1707.4	137.22	1274	100	NA	NA	NA
2336	1	0	31.7	151.8	380.7	660.6	1032	1351.7	1680.5	1890.9	1635.9	90.56	1273	118	NA	NA	NA
4322	1	1	28.2	169.6	438.3	798.9	1220.5	1661.2	2202	2537	2191.8	29.86	1791	120	NA	NA	NA
84103	1	0	30.1	163.7	399.5	728.4	1097.5	1356.2	1703	1901	1643	99.95	1264	122	NA	NA	NA
5336	1	0	31.2	150.1	389.5	656.3	989	1219.7	1503	1673	1443	82.18	1128.5	105	NA	NA	NA
74083	1	1	30.7	162.2	413.6	725.6	1122	1508.6	1893	2165.4	1867.3	52.87	1519.5	120	NA	NA	NA
68307	1	0	29.3	155.9	369.4	672	1014.5	1308.6	1627.5	1878.9	1655.7	74.63	1280.5	110	NA	NA	NA
41330	1	1	29.3	175.6	493	894.5	1202.5	1463.5	1921.5	2276	1939.8	43.95	1535.5	101	NA	NA	NA
23302	1	0	25.3	149.5	358.5	633.6	980	1297.9	1599.5	1734.3	1523	94.49	1182.5	103	NA	NA	NA
60324	1	0	27.8	157.3	386.9	699.9	1112.5	1457.6	1786	2038	1757.1	67.64	1389	125	NA	NA	NA
48299	1	0	33	188.5	471.4	758.4	1091.5	1389.1	1746	1904	1657.5	95.52	1287	112	NA	NA	NA
2335	1	0	29.5	180.6	438.2	701.5	1094	1381.9	1705.5	1942	1678.7	76.41	1322	112	NA	NA	NA
29147	1	0	28.2	181.5	425.3	698	1051	1370.2	1708	1908.7	1715.4	120.53	1284.5	115	NA	NA	NA
66143	1	0	26.1	160.9	420.2	733.2	1079	1328.1	1609.5	1887	1637.7	97.67	1266.5	95	NA	NA	NA
52301	1	1	27.7	159.4	435.9	789.6	1113	1586.2	1993	2315.3	2030.2	28.72	1620	136	NA	NA	NA
69151	1	1	36.2	178.7	461.5	902.6	1401	1891.6	2397	2736	2360.1	126.44	1853	124	NA	NA	NA
64156	1	0	34.4	155.6	366.7	688.3	1009.5	1293	1597.5	1825	1575.5	112.09	1161	110	NA	NA	NA
29144	1	1	30.6	153	295.8	577.1	984	1310.6	1747	1919	1574.8	32.68	1271.5	120	NA	NA	NA
26142	1	0	31.6	162.7	373	642.7	957.5	1224	1545.5	1735.4	1489.4	91.15	1131	102	NA	NA	NA
27130	1	0	29.9	159.1	418.3	751.3	1159.5	1433.3	1658.5	2002.1	1777.5	99.82	1370	135	NA	NA	NA
11135	1	0	26.7	161.4	386.7	642.6	987	1208.6	1438.5	1640.3	1421	71.43	1119	100	NA	NA	NA
12150	1	0	30.7	146.8	346.3	615.4	959.5	1216.7	1456	1635.9	1436.4	78.55	1113	110	NA	NA	NA
91067	1	0	33.9	130.5	340.1	614.5	975.5	1281.4	1635.5	1887	1609.4	97.28	1271.5	110	NA	NA	NA
70166	1	0	NA	167.6	367.2	683.3	1080.5	1425	1788.5	2121	1841.5	119.25	1392.5	125	NA	NA	NA
22077	1	0	27.7	164.3	395.1	694.1	996.5	1315.9	1658.5	1963.2	1684.8	142.16	1274	109	NA	NA	NA
26141	1	0	32.7	181.3	424.5	728.6	1062.5	1429.9	1758	NA	1741.2	105.69	1338	115	NA	NA	NA
67149	1	1	30.1	166.3	400.9	752.8	1111	1626.2	2188	2494	2090	23.07	1674.5	125	NA	NA	NA
14093	1	0	34.3	185.3	477.3	760.8	1134.5	1491.5	1814.5	2009.9	1702.2	59.78	1329.5	111	NA	NA	NA
45327	1	0	26.1	170	390.4	710.5	1052	1325.1	1600	1747.5	1497.4	80.02	1137	110	NA	NA	NA
74084	1	1	31.5	163.5	404.2	706.3	1106.5	1456.8	1838	NA	1806.2	50.36	1446.5	120	NA	NA	NA
24303	1	1	28.7	152.5	440.3	695.9	1092	1569	2014	2329.4	2006.1	24.75	1580.5	132	NA	NA	NA
59336	1	0	31.4	174.3	389.1	668.4	986	1277.3	1609	1787	1517.8	102.28	1151.5	102	NA	NA	NA
17132	1	0	26.3	148.2	354.6	625.7	994.5	1296.4	1570.5	1790.5	1546.2	54.71	1227	106	NA	NA	NA
64157	1	0	32.1	161	376.5	671.9	1004.5	1250.3	1542	1800	1541.6	121.29	1146.5	100	NA	NA	NA
88064	1	0	29.7	172.5	389.7	679.8	1044	1313.7	1620.5	1821	1546.6	55.24	1216	118	NA	NA	NA
79337	1	1	31.9	168.4	423.3	753.6	1143	1584.3	2055.5	2321.7	2012.2	75.83	1581.5	108	NA	NA	NA
70163	1	1	35.1	190	494.4	931.8	1437	1912.8	2378.5	2714.3	2282	78.47	1793	115	NA	NA	NA
56265	1	0	33.3	166.2	407.7	719.8	1072.5	1432	1833	2103.9	1794.8	98.8	1394.5	122	NA	NA	NA
99101	1	0	27.6	174.5	395.9	683.9	994.5	1228.9	1516	1665	1413.7	59.06	1081.5	124	NA	NA	NA
74081	1	1	32	163.6	404.6	689.2	1090.5	1453.2	1919.5	2236.5	1861	35.99	1505	114	NA	NA	NA
33326	1	0	30.1	154.9	398.3	681.3	1026	1219	1588	1757	1490.3	94.65	1130.5	110	NA	NA	NA
1309	1	0	32.3	175.3	412.6	680.1	1042.5	1364.2	1694.5	1914.2	1618	62.73	1295.5	110	NA	NA	NA
81087	1	1	32.5	204.5	562.2	1027.8	1618.5	2067.4	2491.5	2762.7	2432.4	59.77	1945.5	127	NA	NA	NA
8105	1	0	NA	148.2	354	616.7	1008.5	1332.2	1705	1956.9	1692.6	130.11	1293.5	110	NA	NA	NA
76113	1	0	34.4	147.6	379.1	648.3	995.5	1302.1	1619.5	1801	1542.9	95.97	1219.5	110	NA	NA	NA
80131	1	0	31.2	129.7	327.6	569.2	887.5	1163.8	1446	NA	1456.6	84.87	1135	110	NA	NA	NA
8104	1	1	35.4	171.6	398	712.2	1115	1514.9	2010	2375	2028.5	75.56	1580.5	103	NA	NA	NA
98146	1	0	30.4	142.5	349.8	606.1	916	1159.4	1430	1650.9	1446.1	98.91	1111.5	87	NA	NA	NA
38321	1	0	25.1	158.4	399.2	710.1	1040.5	1367.3	1642.5	1853	1577.5	54.23	1254.5	98	NA	NA	NA
30138	1	0	26.5	149.3	376.1	634.7	984.5	1237.7	1538.5	1773.6	1531.6	91.7	1118.5	114	NA	NA	NA
51338	1	1	26.6	145.7	359.5	661.9	1027.5	1396.5	1885	2188	1883.5	53.04	1497	110	NA	NA	NA
71102	1	0	32	157.1	378.4	647.8	971	1241.6	1531.5	1709	1489.2	110.01	1141	NA	NA	NA	NA
10103	1	0	27.1	139.8	330.3	591.6	946	1175.9	1466.5	1672	1430	65.43	1133.5	111	NA	NA	NA
32301	1	0	29.7	144.6	345.8	610.6	925.5	1163.3	1449.5	1683	1452.1	100.94	1079	105	NA	NA	NA
50327	1	0	27.6	151.8	344.4	547.8	903	1123.2	1391.5	1506.5	1308.3	50.39	1035.5	92	NA	NA	NA
69150	1	0	31.7	144.4	353.4	617.4	960	1216.2	1460	1609.6	1356.2	37.74	1076	102	NA	NA	NA
37317	1	0	28.1	155.5	341.1	636.7	973.5	1272.2	1578.5	1683	1471.1	81.82	1145.5	107	NA	NA	NA
82101	1	0	29.7	178.8	382.1	671.3	985	1318.6	1657	1856.3	1558.6	96.42	1184.5	120	NA	NA	NA
32300	1	0	29.9	167.8	440.6	741	1080	1337.7	1590.5	1825.3	1568.5	53.06	1232	110	NA	NA	NA
35342	1	0	34	175.5	412.6	682.4	1012.5	1245.4	1502	1680	1429.8	68.13	1122.5	113	NA	NA	NA
17131	1	0	26	154.2	334.4	577.3	879.5	1122.6	1308	1541.3	1320.3	80.51	994	100	NA	NA	NA
57184	1	0	25.1	146	355.3	673.7	1042.5	1379.6	1707.5	1951.9	1665.3	51.75	1335	118	NA	NA	NA
69152	1	0	35	157.3	354.9	650.1	968.5	1233.5	1530	1661	1442.6	84.44	1101.5	115	NA	NA	NA
14094	1	0	34.8	173	450.9	722.3	1082	1418.5	1748.5	2007	1694	90.67	1308	110	NA	NA	NA
36331	1	0	28.2	168.3	407.6	702.9	1011.5	1305.7	1684.5	1960	1711.4	99.23	1326.5	120	NA	NA	NA
54302	1	1	32	186.9	474.9	816.1	1248.5	1715.7	2185	2500	2157.7	75.17	1733.5	110	NA	NA	NA
73114	1	1	29	150.3	349.8	645.1	1011.5	1394.9	1960.5	1961.4	1678.3	36.41	1301.5	109	NA	NA	NA
13127	1	1	32.8	151.2	351.1	622.4	1000	1387.4	1775.5	2096	1766.4	77.38	1348.5	111	NA	NA	NA
56266	1	0	31.7	166.3	416.7	694.8	1024	1314.2	1616.5	NA	1547.6	75.77	1197	112	NA	NA	NA
93142	1	0	26.7	144.9	365.7	668.6	1003	1335.2	1692.5	1848.3	1591	74.9	1244	122	NA	NA	NA
87147	1	0	31.7	155	390.1	683.2	972.5	1238.5	1473.5	1682	1440.8	60.03	1109.5	140	NA	NA	NA
3314	1	0	31.3	143.1	358.1	620.4	951	1179.2	1414	1580.1	1395.3	88.78	1107.5	105	NA	NA	NA
47137	1	1	25	198.5	560.5	1016.4	NA	1922.9	2384	2577.1	2273	70.36	1816.5	122	NA	NA	NA
75087	1	0	26.8	163.9	404.2	735.4	1081.5	1349.2	1619.5	1737.9	1580.2	88.21	1243	108	NA	NA	NA
73115	1	0	28.6	144.7	355.8	609.4	946.5	1182.1	1489.5	1753	1519	75.51	1163	110	NA	NA	NA
18157	1	0	31.1	176.2	399.2	653.1	1014.5	1287.7	1697	1920	1645	100.27	1294	115	NA	NA	NA
40315	1	1	31.9	192.1	522.7	953.6	1521	2001.7	2560	2740	2428.7	97.46	1905.5	122	NA	NA	NA
23301	1	1	25.7	150.6	360	631.9	953	1247.9	1626.5	1908	1631.9	75.48	1288	105	NA	NA	NA
23304	1	0	23.9	141.3	346.5	567.1	865	1073.7	1260	1468	1284.9	72.11	974.5	114	NA	NA	NA
40314	1	1	29.1	190.8	493.7	872.5	1456	1960.1	2516	2748	2418.3	43.32	1961.5	138	NA	NA	NA
19158	1	0	29	146.7	378.2	641.7	967.5	1294.7	1575.5	1813	1548.4	78.44	1205.5	110	NA	NA	NA
98148	1	0	31.7	151	365.7	627.2	921.5	1202.9	1485.5	1754	1524.8	76.46	1187.5	100	NA	NA	NA
83136	1	0	29.6	150.8	365.7	652.4	973	1302.6	1642.5	1835	1547	103.72	1190	100	NA	NA	NA
88063	1	0	32.3	170.2	336.7	594	901.5	980.1	1203	1438.3	1210.7	40.75	929.5	107	NA	NA	NA
14091	1	0	33	158.7	390.9	663.3	997.5	1347.2	1708.5	1967	1681.6	88.5	1291.5	110	NA	NA	NA
39346	1	0	33.1	152	384.9	675	1006.5	1326.8	1740.5	1986.1	NA	NA	NA	NA	NA	NA	NA
72087	1	0	32.8	141.8	339.1	596.3	911	1185.4	1487.5	1660	1425.8	94.43	1104.5	90	NA	NA	NA
67147	1	0	30.7	167.3	400	654.3	1036	1351.4	1648	1886	1597.2	76.61	1206	115	NA	NA	NA
70162	1	0	33	147.3	338.4	596.8	893.5	1133.4	1455.5	1672.8	1435.4	103.96	1100.5	98	NA	NA	NA
66142	1	0	25.5	119	328.9	551.6	768.5	1042.2	1291	1482.1	1270.4	61.79	1002.5	90	NA	NA	NA
54303	1	0	32.3	172.7	386.2	652.8	986.5	1273.4	1545.5	1785	1545.3	98.79	1197.5	102	NA	NA	NA
47139	1	0	28	167.3	389.5	661.1	945	1172.8	1458	1588	1360.6	91.14	1045.5	105	NA	NA	NA
71104	1	1	30.6	212.5	575.3	1001.2	1531	2105.7	2671	3023.7	2579.1	113.7	2060.5	110	NA	NA	NA
81085	1	0	29.5	152.3	394.1	687.2	1021	1319.6	1639.5	1885.4	1626	87.96	1286.5	110	NA	NA	NA
46150	1	0	26.9	151.6	368.6	636.4	951	1169.7	1398.5	1602.7	1365.6	87.18	1047.5	100	NA	NA	NA
33327	1	1	31	169.4	368.8	651.2	975	1316.8	1717	1970	1663.2	76.3	1218	104	NA	NA	NA
53361	1	0	29.1	151.6	387	661.3	995.5	1331.1	1599.5	1812.2	1570	80.62	1228.5	120	NA	NA	NA
64155	1	0	32	156.2	340.9	593.7	919.5	1201.7	1502.5	1715	1498.7	100.95	1103.5	120	NA	NA	NA
80130	1	0	30.3	150.7	367.9	611.1	915.5	1127	1380	1633	1413.6	60.1	1100	112	NA	NA	NA
50325	1	0	28.7	155.3	363.5	613.2	920.5	1130.2	1360	1555	1339	69.82	1026.5	100	NA	NA	NA
33329	1	0	29.9	150	354.9	567.3	871	1133.6	1315	1523.6	1329.3	89.37	1021.5	103	NA	NA	NA
74090	1	0	29.3	153.6	368.8	624.6	962.5	1231.2	1507	1729	1478	76.71	1131	122	NA	NA	NA
18158	1	1	30.4	163.2	411.6	782.7	1050.5	1531.5	1889	2168	1986.7	24.69	1587	115	NA	NA	NA
46141	1	0	NA	NA	NA	739.6	1029	1298.4	1511.5	1635	NA	NA	NA	NA	NA	NA	NA
80132	1	0	29.7	171.5	409.7	669.7	944.5	1261.9	1552.5	1777	1507.4	85.97	1157	110	NA	NA	NA
98147	1	0	32.2	167.5	393.8	654.4	957.5	1193.6	1519	1787.2	1540.5	75.02	1206	113	NA	NA	NA
86235	1	0	27.2	152.9	398.4	707.9	1048.5	1344.9	1687.5	1869	1608.3	57.78	1288	122	NA	NA	NA
8101	1	0	35.6	142.6	342.6	578.7	876.5	1155.4	1461	1653.5	1432.6	74.44	1111	104	NA	NA	NA
73113	1	0	29.3	167.4	379.6	565.7	912.5	1190.2	1472.5	1695.8	1457.2	62.08	1115	100	NA	NA	NA
28118	1	0	32.4	182.1	410.4	663.1	969.5	1291.8	1565.5	1699.6	1482.8	86.96	1146	114	NA	NA	NA
23303	1	0	25.9	150.6	369.8	608.1	914.5	1233.9	1552	1797	1551.7	76.77	1205	112	NA	NA	NA
5337	1	0	31.4	178.1	405.2	646.9	953	1202.3	1489	1650.3	1423.8	90.37	1064	105	NA	NA	NA
5338	1	0	30.7	170.9	382.8	665.1	952.5	1199.7	1423.5	1533.9	1335.5	67.48	1045	99	NA	NA	NA
41331	1	0	29.1	150.6	356.6	627	903.5	1112.2	1322.5	1430.2	1246	67.2	973.5	93	NA	NA	NA
47136	1	1	26.8	191.1	540.5	926.4	1447.5	1884	2334.5	2643	2247	59.17	1812.5	113	NA	NA	NA
68309	1	0	28.1	152.7	354.6	596.6	934	1174.6	1476	1671	1460.9	65.37	1147.5	110	NA	NA	NA
6323	1	0	31.3	147.9	357.8	601.1	922.5	1131	1358	1582.6	1358.1	74.11	1039.5	93	NA	NA	NA
53360	1	0	28.5	172.8	412.3	690.3	982.5	1260.8	1539.5	1786.3	1531.7	77.22	1219	110	NA	NA	NA
49347	1	0	27.1	151	380.5	662.3	962.5	1197.3	1424	1589	1362	44.48	1090	108	NA	NA	NA
19157	1	1	30.2	183.1	499.9	948.5	1519	1913.7	2347.5	2695	2332.6	72.15	1872.5	121	NA	NA	NA
93140	1	0	25.8	135.8	333	595	892.5	1173.1	1487	1709	1472.5	83.94	1118.5	122	NA	NA	NA
1312	1	0	30.8	155.4	378.9	657.1	969.5	1234.6	1485.5	1664.8	1455.5	76.67	1124	95	NA	NA	NA
12152	1	0	30.1	145.2	313.8	539.9	810.5	1036.2	1241.5	1378.4	1179.6	43.15	947	94	NA	NA	NA
78161	1	0	30.6	141.2	329.5	591	914	1187.4	1470.5	1614.4	1367	54.29	1080	100	NA	NA	NA
27129	1	1	31.6	192.2	496.7	926.2	1404.5	1887.1	2228.5	2208.6	1907.8	55.63	1496.5	122	NA	NA	NA
22080	1	1	31.1	179.2	444.4	853.7	1330	1594.2	2137	2408.9	1992.5	54.22	1595.5	110	NA	NA	NA
46149	1	1	29.1	184.5	480.5	873.5	1370	1781.4	2202.5	2408.3	2085.2	118.02	1577	110	NA	NA	NA
35339	1	0	33.5	157.4	356.2	611.7	923.5	1161.2	1407	1554	1328.5	47.28	1043.5	106	NA	NA	NA
46151	1	1	28.7	167.8	440.2	809.6	1305	1719.1	2059	2245.4	1948	110.25	1458	110	NA	NA	NA
6324	1	1	29.9	182.3	456	843.6	1125	1606.9	2047.5	2274.3	1952.1	98.65	1516	113	NA	NA	NA
19159	1	1	30.7	166.7	457.4	657.4	1378.5	1854.6	2431.5	2768	2371	119.61	1851	111	NA	NA	NA
12149	1	0	31.4	117.2	246.5	442.9	769.5	1048.1	1304.5	1481.6	1253.6	42.76	996	100	NA	NA	NA
76114	1	0	33.7	128.3	330.2	605.4	895	1283.3	1654.5	1923.3	1582.3	44.7	1255	105	NA	NA	NA
10102	1	1	26.1	174.3	485.4	891	1382.5	1887.2	2305	2684.7	2330.8	65.63	1897.5	107	NA	NA	NA
13128	1	0	31.3	144	329.8	550.8	867	1135.7	1430	1673	1410.5	64.66	1112.5	102	NA	NA	NA
35340	1	0	32.5	157.1	338.5	582.6	853.5	1081.5	1345	1534	1310.4	48.37	1004	105	NA	NA	NA
95143	1	1	31	169.6	443.5	841.4	1299	1759.8	2196.5	2412.3	2059.4	38.56	1633.5	112	NA	NA	NA
63165	1	1	33.9	191.7	528.5	916.4	1497.5	2007.4	2482.5	2713.6	2312.9	40.38	1875.5	122	NA	NA	NA
22079	1	1	30.5	154.2	440.1	811	1392.5	1823.6	2219	2539	2118.3	62.53	1687	115	NA	NA	NA
42110	1	1	28.2	168.9	444.1	823.5	1337.5	1733.8	2353	2590.7	2225	94.73	1757	121	NA	NA	NA
70165	1	1	34.5	178	481.2	887.8	1395	1932.9	2530.5	2852.6	2439.2	50.15	1993	117	NA	NA	NA
67148	1	1	30.4	166.7	441.5	816.5	1327	1764.2	2324.5	2572.6	2310.3	85.77	1854.5	115	NA	NA	NA
3313	1	1	31.2	175.5	477.2	868.4	1321.5	1738.6	2265	2584.8	2225.5	87.86	1774.5	115	NA	NA	NA
51339	1	1	27.5	150.8	403.5	771.8	950.5	1546.3	2100	2376	2075.8	62.98	1651	106	NA	NA	NA
38323	1	0	25.7	187.8	445.2	809.7	1225	1556.9	2030.5	2191.6	1931.3	94.59	1519	115	NA	NA	NA
83135	1	1	27	156.1	436.7	864.9	1362.5	1840.7	2262.5	2620	2183.1	102.95	1747	118	NA	NA	NA
92150	1	0	27.6	157.4	421	748.9	1149	1439.6	1786.5	2028	1781.8	98	1342.5	NA	NA	NA	NA
36329	1	1	30.2	183.6	478.6	871.5	1331.5	1518.5	2158	2533	2211	85.34	1746.5	126	NA	NA	NA
93139	1	0	27.2	116.2	295.6	522	801	1086.1	1335	1525	1295.2	63.01	1001	94	NA	NA	NA
56268	1	1	33.1	166.9	443.5	775.4	1285.5	1764.7	2267.5	2605.3	2261.6	91.46	1795.5	117	NA	NA	NA
95140	1	1	30.8	196	573.1	955.3	1405	1923.3	2445	2812	2359.7	35.64	1907.5	115	NA	NA	NA
85079	1	1	27.6	158.6	422.2	793.7	1256	1724.7	2186	2522	2139.2	91.77	1679.5	114	NA	NA	NA
21111	1	0	29.7	160.2	411.6	723.5	1071	1415.6	1763	1957.8	1742.4	103.17	1348	115	NA	NA	NA
20129	1	1	25.7	150	418.1	782.8	1268	1758.3	2266	2509.9	2170	18.94	1758	120	NA	NA	NA
68308	1	1	29.4	166.7	423.5	745.6	1180.5	1569.6	2031	2321	1991	83.97	1576.5	112	NA	NA	NA
20132	2	0	21.5	149.6	460.3	821	1204.8	1537.5	1684.5	1991.7	1722.5	89	1348.1	112	NA	NA	NA
9135	2	0	34.9	162.9	445.8	784.5	1069.2	1346.5	1612.5	1719.5	1473	70.37	1152.9	124	NA	NA	NA
6322	1	1	31.1	160.2	387.1	779.8	968.5	1537.7	2020.5	2319.1	1970.4	63.72	1580	NA	NA	NA	NA
66149	2	0	25.5	99.6	275.2	546.5	833.3	1163	1412.5	1554.8	1309.5	71.88	1011.1	110	NA	NA	NA
85077	1	0	27.4	160.2	388.1	593.1	868	1135.2	1379.5	1617	1400.4	91.19	1060.5	104	NA	NA	NA
96142	1	0	33.8	155.3	335.7	519	803	1069.1	1352	1563.9	1362.6	62.15	1065	93	NA	NA	NA
39345	1	1	29.5	132.9	326.5	573.2	805.5	972.8	1062.5	1079	866.3	0.01	641	85	NA	NA	NA
42112	2	1	28.7	168.3	500.7	946.5	1056.7	1504.5	2052.5	2219	1791	36.49	1437.1	121	1088	NA	NA
21113	2	0	27.5	170.4	446.7	801.5	1090.4	1448.5	1812.5	1950.5	1690.5	95.29	1306.1	107	1010	NA	NA
84105	2	0	28.7	156	457	836.5	1149.2	1515	1909	2052	1747	114.92	1333.1	112	1478	15.00	NA
99107	2	0	29.4	178.8	478.9	798.5	1018.6	1310	1598.5	1799	1523	85.07	1143.4	115	1028	NA	185.00
46153	2	0	27.6	163.6	447.1	778.5	1067.3	1359	1660	1807	1556.5	88.45	1217.4	102	579	NA	183.00
96149	2	0	35	151.8	402.5	708.5	1024.3	1312	1683	1884.5	1598	91.72	1216.6	118	497	98.00	183.00
94307	2	0	32	187.1	501	899.3	1187.5	1546	1925.5	2078	1795	151.08	1372.7	102	461	NA	181.00
66150	2	0	25.9	153.5	367.1	635	938.8	1205.5	1484	1641.4	1406	74.03	1079	100	612	NA	180.00
21116	2	0	27.5	164.3	440	786.5	1064.5	1396.5	1723.5	1919.5	1630	84.47	1278.1	133	973	50.00	178.00
50330	2	1	28.4	141.8	365	664.5	908.5	1139.5	1422	1527	1296	62.46	1030.4	105	1322	31.00	176.00
84107	2	0	32.3	143.6	389.9	720.5	1002.1	1322	1627	1750.6	1528.5	96.83	1158.8	110	463	30.00	176.00
13131	2	0	31.2	161.1	383.5	672	975.2	1295	1608.5	1745.5	1506	69.2	1158.6	104	698	75.00	175.00
14097	2	1	35.6	187.4	535.5	953	1410.8	1802	2314.5	2328	1964	40.82	1409.7	124	1061	13.00	174.00
80134	2	0	30.1	171.4	435.5	781	1077.5	1362	1616	1806.5	1560	83.8	1205	112	1729	0.00	172.00
62323	2	0	30.3	184.3	510	913	1306.5	1719	2197	2283.4	2027.5	163.12	1532	136	NA	35.00	170.00
14095	2	0	34.8	176.2	466	782	1058.5	1375	1669	1833.1	1540.5	79.53	1182.8	122	586	45.00	170.00
26145	2	0	34.5	158.8	429.2	759.5	1076.5	1359.5	1650.5	1779.5	1541	92.53	1195.6	97	571	96.00	170.00
47140	2	0	27.1	152	412.5	703.5	908.5	1141.5	1399	1490.5	1257	71.56	985.2	101	471	45.00	170.00
40320	2	1	30.6	151.6	420	862	1342	1826	2389.5	2682	2265	65.33	1802.2	122	999	0.00	169.00
34321	2	0	30.3	139.3	408.8	750.2	1050.7	1382.5	1697.5	1921.4	1669	98.02	1304.5	107	639	49.00	169.00
14099	2	1	34.4	195.8	557.6	1049	1399.6	1823.5	2193	2257	1909.5	51.81	1480.2	103	685	19.00	166.00
21115	2	0	29	165.8	476.5	814.5	1087.2	1446.5	1761.5	1874	1636	103.36	1264	105	1470	78.00	165.00
50328	2	0	26.9	132.1	340	620.5	877.1	1171.5	1371	1487.5	1264	67.47	951.1	100	574	NA	165.00
68313	2	0	30.2	138.5	NA	660	970.5	1297.5	1595.5	1764	1492.5	58.26	1177	112	563	36.00	164.00
4329	2	0	34.3	176.9	453.5	780	1131.5	1484	1840.5	1967	1679	97.77	1277.8	126	457	43.00	164.00
68310	2	0	29.4	158.7	404.2	673	893	1168	1451	1612.5	1395	48.88	1077.6	115	1563	NA	162.00
5341	2	0	33	172.3	409.5	702.5	993.6	1326.5	1602.5	1707.8	1430	71.82	1105.4	105	352	42.00	162.00
85080	2	0	28.3	158.4	426.5	729	1036.7	1327.5	1678	1871.6	1642.5	97.82	1248.6	127	1299	NA	160.00
21114	2	0	27.7	178.2	NA	866.7	1250.6	1687.5	2102.5	2210.5	1919	103.46	1492.2	123	1169	36.00	160.00
11137	2	0	27.1	141.1	392	672.4	886.8	1255	1635.5	1752	1518	130.21	1166.8	120	1022	NA	160.00
14098	2	1	36.4	170.4	419	790.7	1217.9	1678	2110	2278.5	1910	40.04	1511.7	105	641	4.00	160.00
5340	2	0	32.5	174.7	432.6	649	1082.2	1464.5	1846.5	1902.4	1656	88.58	1266.8	112	542	21.00	160.00
80135	2	0	31.4	163.6	426.1	756	1032.1	1321	1625	1763.8	1515.5	92	NA	95	1295	NA	159.00
89146	2	1	34.1	199	502.5	918	1323.5	1782	2234.5	2452.7	2123.5	141.16	1603.8	125	661	15.00	158.00
56271	2	0	31.7	173.6	319.5	801.3	1106.8	1416	1692	1837.8	1575	92.28	1206.7	117	446	71.00	158.00
35344	2	1	35.7	181.5	491	952	1414.2	1884	2318	2321.5	1965.5	30.64	1599.8	111	629	0.00	157.00
14096	2	1	35.4	208.5	547	986.5	1375.7	1727.5	2213.5	2284.5	1935.5	44.89	1519.6	135	434	0.00	156.00
44309	2	0	30.7	157.9	430.7	792.5	1175.2	1542.5	1896.5	2093.7	1820	81.5	1443	128	408	32.00	156.00
18161	2	1	30.9	185.4	515	878.2	1267.2	1781	2262.5	2445	2053.5	48.37	1621.5	135	1103	11.00	155.00
40323	2	1	30.2	183.7	513.5	985.7	1530.8	2127	2699.5	2851.5	2429	92.85	1899.2	147	646	6.00	155.00
93145	2	0	28.5	127.9	327.5	630	934.7	1269.5	1527.5	1687.1	1455.5	107.06	1124.1	98	504	58.00	155.00
43356	2	0	29.1	157.6	405.8	701	963.3	1246	1561.5	1708	1463	81.93	1129	115	772	NA	154.00
74088	2	1	30.7	169.1	411.6	726.2	1026.8	1334	1670.5	1756.9	1468	59.97	1156.8	120	1212	36.00	153.00
16334	2	0	31.9	191	495	796	1099.2	1390.5	1678.5	1761	1514	74.73	1188.3	110	1193	20.00	153.00
43358	2	0	28.8	157.5	430.5	755.8	1071.6	1411	1817.5	1957.6	1696	112.95	1268.7	112	573	33.00	153.00
79340	2	0	31.8	150.9	388.1	663.6	905.6	1186.5	1519.5	1647.5	1412	97.83	1076.5	112	504	62.00	153.00
73117	2	0	28.9	168.3	411.6	720.5	1014.5	1335.5	1713.5	1855	1608	100.22	1225.5	112	1612	0.00	152.00
34322	2	0	34	156.2	409.6	690.5	977.6	1270.5	1555.5	1781	1481	56.1	1161	119	1360	42.00	152.00
27136	2	1	29.6	201	552.2	972.9	1162.2	1338	1875	2107	1771	23.48	1403.5	115	NA	8.00	151.00
15342	2	1	39.8	219.3	622.5	1160	1685.6	2091.5	2722.5	2989.1	2556.5	53.06	2064.7	136	1218	6.00	151.00
35343	2	0	33.1	177.1	441	782	1087.5	1455.5	1738	1853.7	1587	75.93	1234.1	100	510	30.00	151.00
17136	2	0	26.2	169.3	435.5	748.9	1028.4	1363.5	1707.5	1857.5	1625.5	103.88	1226.2	124	1385	0.00	150.00
50331	2	0	26.8	135.2	355.6	646.5	843.2	1132	1392	1450.3	1232	65.64	973.5	100	770	14.00	150.00
56270	2	0	30.1	148.1	391	664	957.7	1294	1604.5	1754.5	NA	NA	NA	NA	634	38.00	150.00
20332	2	1	NA	NA	NA	908	1387.6	1855	2245	2274.3	1950	84.65	1547.3	NA	1676	10.00	149.00
67154	2	1	29.6	175.8	509.5	1010	1371.8	1739	2263.5	2324.1	1981.5	22.1	1623.6	111	1120	6.00	149.00
15343	2	1	26.3	160.7	445	871	1368.1	1993	2501.5	2768	2372	79.3	1880.5	133	1062	29.00	148.00
35346	2	1	37.7	189.2	503	929.5	1367.2	1709	2190	2350	2028.5	90.97	1606	107	571	20.00	148.00
47141	2	0	26.5	148.2	394.5	699.9	954.8	1720.5	2175.5	2344.5	1414.5	73.62	1095.2	102	496	37.00	148.00
43357	2	0	29.4	147.4	387	689	1022.5	1339.5	1778	1930.5	1679	113.4	1284	110	402	NA	148.00
12153	2	0	30.4	160.4	397.9	704.1	1002.2	1283.5	1550	1658.7	1427	55.1	1162.4	100	1119	41.00	147.00
67155	2	0	30.9	173.5	407.3	682.3	951.9	1169.5	1385.5	1418.2	1178.5	19.02	920	122	660	52.00	146.00
69156	2	1	29.3	159.4	447.1	834.5	1228.4	1692	2175	2404.5	2064	125.39	1622.7	95	553	1.00	146.00
26146	2	0	32.8	195.7	517.5	891.5	1297.2	1775	2259	2364	2053	161.3	1603.4	123	NA	0.00	145.00
26147	2	1	32.4	178.9	479	908.3	1320.3	1726.5	2146	2376	2007.5	72.44	1596.5	134	750	10.00	145.00
39350	2	1	33.2	156.9	470	863	1220.7	1648.5	2068.5	NA	1866.5	72.9	1458.4	104	737	3.00	145.00
48302	2	1	33.9	189.6	521.9	945.5	1453	1963.5	2426.5	2643.5	2282	57.05	1779.5	128	528	23.00	145.00
39348	2	1	32.2	174.1	472.4	866.5	1252.7	1658	2161.5	2292.5	NA	NA	NA	NA	497	45.00	145.00
15341	2	1	37.9	170.5	480.5	883	1314.1	1789.5	2275	2433	2100	46.04	1686.4	124	NA	6.00	144.00
13133	2	1	29.4	173.1	475.5	896	1397.3	1928	2473	2680.2	2253.5	15.78	1820.2	123	671	0.00	144.00
93146	2	0	25.2	145.1	394.6	715.6	1050.7	1385.5	1743.5	1908.5	1669	110.02	1274	126	489	88.00	144.00
46156	2	0	27.3	164.1	437.8	762.6	1064.5	1380	1641	1770	1516.5	106.28	1161.4	124	349	39.00	144.00
12154	2	0	29.4	147.1	386.2	646	881.6	1163.5	1471.5	1564.5	1314.5	60.11	1033.3	101	1283	19.00	143.00
96150	2	0	31.9	155.3	403	717	1015.5	1325	1595	1699.1	1413	52.09	1116.3	116	1260	7.00	143.00
17134	2	0	29	148.9	371.5	646	920.2	1183.5	1407	1520.5	1268.5	61.87	999.6	100	726	16.00	143.00
13134	2	0	31.2	164.7	400.6	644.5	897.4	1177	1448.5	1555.5	1328.5	90.32	1024.4	89	1011	37.00	142.00
15340	2	1	36.5	199.3	539.5	1011	1480.1	2004	2519.5	2699	2320	47.57	1872.3	121	714	23.00	142.00
40322	2	1	31.7	172	512.9	982	1336.4	1665.5	2034.5	2224	1896	43.9	1477.6	130	681	32.00	142.00
76115	2	0	30.2	132	351.9	647.5	922.2	1284	1583.5	1726.5	1480.5	93.67	1141.1	100	374	75.00	142.00
4331	2	0	29.2	173.2	425.1	771	1157.1	1499.5	1787	1936.3	1635	72.48	1289.4	128	353	95.00	142.00
24307	2	1	30.9	165.5	489.7	887.9	935.9	995.5	1145	1322	1106	0.01	854.1	105	1375	12.00	141.00
24309	2	0	30.6	137.4	361.8	623.1	846.9	1173.5	1429.5	1514	1290	57.69	991.1	110	1238	19.00	141.00
52307	2	1	29.2	155.7	448.5	867.5	1169.4	1729.5	2257	2410.6	2062	17.71	1676.6	122	922	9.00	141.00
53365	2	0	31.5	164.4	433.5	815	1145.9	1580.5	1968	2184	1886.5	105.57	1463.9	121	582	61.00	141.00
73120	2	0	28.2	140.8	NA	315	662	933	1203	1253.6	1083	46.41	831	85	561	18.00	141.00
92152	2	0	30.1	151.5	433.5	829.5	1192.6	1529	1839	2019.2	1776	81.92	1348.5	120	528	37.00	141.00
5339	2	0	33.5	178.8	442	763.5	1089.4	1410.5	1648.5	1811.5	NA	NA	NA	NA	343	19.00	141.00
28149	2	1	NA	NA	NA	914.5	1288.4	1710	1899	1949.8	1647.5	8.76	1338.5	116	1395	0.00	140.00
31337	2	1	28.5	167.2	483.6	879.7	1295.6	1742	2203	2335.6	1972	31.58	1580.8	105	940	24.00	140.00
76117	2	1	32	135.1	406.9	800	903.9	1068.5	1424.5	1564.8	1273.5	2.59	984.8	127	757	0.00	140.00
92154	2	0	30.6	135.6	395.5	728	1049.7	1360	1685.5	1811	1556.5	64.14	1226.9	115	741	41.00	140.00
64159	2	0	27.5	157	406.5	738	961.2	1162.5	1425	1549.7	1300.5	79.01	964.8	122	580	29.00	140.00
95145	2	0	32.2	169.1	474.5	863.5	1270.5	1630	2070.5	2208.3	1918.5	102.54	1501.6	115	464	NA	140.00
37319	2	0	29.3	129	377.8	651.9	925.7	1183	1475.5	1592.5	1346.5	43.89	1064.1	110	429	0.00	140.00
20135	2	1	23.2	156.9	476.5	926.5	1460	1924	2485.5	2621	2260	29.11	1815.1	117	1082	11.00	139.00
60330	2	1	NA	175.9	526.5	921	1314.8	1716	2275.5	2364	1974	39.19	1597	124	917	6.00	139.00
11136	2	0	25.8	133.7	382.9	685.3	901.2	1212	1532	1684	1415.5	78.34	1111.1	113	527	34.00	139.00
28122	2	1	36.4	NA	478	805.5	1234.4	1646	2126	2198.5	1826.5	21.23	1383.8	116	NA	10.00	138.00
44310	2	0	30.9	163.2	316.5	833.4	1138.8	1458.5	1797	1969.2	1656	73.37	1302.3	134	1682	15.00	138.00
53366	2	0	29.4	170.1	437	795	1118.2	1373	1700.5	1839.9	1591	82.16	1219.2	102	967	90.00	138.00
99105	2	0	29.6	153.3	NA	783	1044.1	1336.5	1673.9	1791.5	1553	104.76	1190.1	122	607	44.00	138.00
12156	2	1	30.4	166.8	453	803.5	1195.7	1394.5	1942.5	2157.5	1833	73.75	1479.3	95	568	3.00	138.00
3315	2	0	31.1	139.6	383.5	672	944.1	1224	1526.5	1626.1	1413	88.78	1045.8	122	NA	35.00	137.00
60328	2	0	26.6	144.6	409.5	703	1027.2	1307	1647.5	1718.5	1448	56.42	1154	113	922	4.00	137.00
31339	2	0	28.7	176.2	450.5	798.5	1076.4	1372	1716.5	1846	1577	70.02	1236.9	100	741	NA	137.00
74089	2	0	29.6	148.5	385.5	686.5	980.1	1260.5	1559.5	1697.5	1424.5	57.34	1134.1	110	663	16.00	137.00
41333	2	1	29	146.8	434	813.5	1155.3	1505	1820	1893	1575	35.43	1231.2	104	607	23.00	137.00
47142	2	1	25.3	167.9	490.5	883	1336.8	1782	2184.5	2456.3	2116	117.7	1645.2	113	496	17.00	137.00
23308	2	1	25.6	135.6	371.1	708.5	1031.6	1434	1823.5	1918.1	1669.5	74.92	1291.5	90	463	50.00	137.00
29151	2	1	29.4	164.8	466.5	860	1268.8	1714.5	2209.5	2311.5	1955	73.62	1526.1	130	738	8.00	136.00
84106	2	1	27.2	177.4	549.4	1086	1606.2	2169	2709.5	2916.5	2508.5	72.42	1983.8	137	677	35.00	136.00
86238	2	1	29.1	179.3	520.6	690	1094.1	1666.5	2213	2298	1907	0.94	1518.8	120	677	5.00	136.00
3316	2	0	30.2	148	378	658	938	1191.5	1523	1613.9	1399.5	59.6	1095.1	116	634	92.00	136.00
93144	2	1	28.6	159	446.7	894.5	1320.4	1889.5	2461.5	2719.5	2359	123.12	1867.6	134	629	23.00	136.00
53368	2	1	29.3	195.6	589.1	966	1464.3	1923.5	2415.5	2510.3	2122	89.44	1635.7	140	556	5.00	136.00
38325	2	0	25.9	155.6	399	737.4	1082	1469	1808	1915	1644.5	84.67	1267.9	124	494	64.00	136.00
69157	2	0	31.2	153	409.5	713	1010.7	1304	1629.5	1740.5	1483.5	106.56	1147.8	100	459	24.00	136.00
68311	2	0	29.2	126	334.5	580.8	853.7	1113	1437	1551	1308	46.18	1043.9	111	1624	51.00	135.00
54306	2	0	NA	164.7	439	796.6	1165.5	1399	1772	1914.8	1616	130	1207.4	107	1546	38.00	135.00
12155	2	0	30.6	133.6	358.9	630	856.5	1038.5	1342	1456.4	1234.5	69.16	959.8	95	1069	17.00	135.00
51340	2	0	26	144.3	389.1	687	904.7	1203.5	1444.5	1588.5	1363.5	82.11	1051.9	95	785	15.00	135.00
74087	2	0	30.6	161.9	379.1	667.5	938.9	1221	1516.5	1658.5	1375.5	44.84	1112.6	120	530	16.00	135.00
92156	2	0	29	144.6	435.5	786.5	1076.2	1493	1693.5	1779.1	1541.5	101.42	1160.4	150	1175	27.00	134.00
36335	2	1	29.9	184.3	520	984.5	1433.5	1989.5	2458.5	2629.7	2260.5	97.34	1754.7	130	1098	16.00	134.00
25117	2	0	23.8	125.9	356	626.5	876.1	1171.5	1486.5	1633	NA	NA	NA	NA	583	26.00	134.00
63169	2	1	32.7	191.8	504.9	967.3	1449.3	1930	2368.5	2411	2041.5	13.83	1640.4	131	480	35.00	134.00
71105	2	0	34.4	167	441.7	809	1137.2	1522.5	1870.5	1983	1705	119.65	1310.4	124	440	31.00	134.00
30145	2	0	24.5	127.9	377.5	637.5	932	1190	1467	1625.5	1379	82.76	1068.7	111	1124	37.00	133.00
17137	2	1	26.6	176.8	468.4	843.4	1249.7	1704	2165	2348	1971	49.06	1541.1	120	557	13.00	133.00
69154	2	0	32.5	159.3	404.2	714.7	1013.8	1279.5	1616.5	1727	1479	103.74	1136.8	112	548	19.00	133.00
34319	2	0	29.3	174.4	465.5	790.2	1118.9	1465	1733	1816.5	1500.5	54.86	1184.2	125	486	14.00	133.00
89145	2	1	35.1	203.5	574.3	1016.5	1450.9	1895.5	2448	2663.5	NA	NA	NA	NA	405	18.00	133.00
39349	2	0	34.3	137.8	365.4	613	843.2	1085.5	1354	1465.5	1204	41.62	938.5	95	336	41.00	133.00
46155	2	1	29.1	161	337	854.5	1246.1	1687	2082.5	2205.5	1881.5	52.4	1509.1	102	1339	3.00	132.00
96148	2	1	34.9	175.8	443	724	1069.3	1419	1771.5	1968.5	1677	37.24	1316.6	112	1012	10.00	132.00
51341	2	1	24.7	175.6	500	951.5	1420.6	1894	2506.5	2730	2349	61.7	1878.4	120	726	24.00	132.00
67153	2	1	31	195.9	530.8	976.5	1467.4	2022.5	2610.5	2837	2395	66.35	1900.6	137	688	5.00	132.00
56269	2	1	27.9	163.9	489.8	946	1194	2065	2630	2689.2	2327.5	114.98	1814.4	124	642	3.00	132.00
10104	2	1	28	155.3	467.5	867.7	1234.1	1485.5	2009.5	2158	1791.5	37.55	1437.9	110	717	10.00	131.00
89143	2	0	31.9	181.7	483.5	880	1134.3	1472	1768	1875.5	1632.5	109.08	1270	121	425	20.00	131.00
66148	2	0	26.5	132.2	311	519.5	755.4	1028.5	1257	1355.8	1148.5	52.46	900.2	88	703	11.00	130.00
44311	2	1	28	157.2	450	845.5	1204.9	1593.5	2031.5	2173.5	1821	44.71	1426.1	124	457	19.00	130.00
36336	2	0	29.1	156.9	396.7	703.8	1011.8	1408.5	1799	1891	1633	99.84	1250.5	132	1376	31.00	129.00
67152	2	1	32.4	183.4	508.3	785.5	1492.8	2020.5	2563	2557.5	2152	25.81	1732.1	145	615	4.00	129.00
73119	2	1	28.4	148.5	420	794.7	1226.6	1653.5	2234.5	2450.5	2059.5	88.35	1596.1	133	532	11.00	129.00
53364	2	0	30.6	179.2	478.5	840.5	1205.4	1525.5	1848.5	1993.3	1730.5	86.15	1363.2	120	468	55.00	129.00
11139	2	1	29.2	161.4	462.5	872	1262.7	1687.5	2100.5	2232.4	1957	112.59	1536.3	110	1331	17.00	128.00
55322	2	0	31	168.4	458.3	811.5	1228.5	1427	1735.5	1849	1585.5	146.81	1199.5	114	730	43.00	128.00
27135	2	0	30.1	204.3	399	965.5	1317	1579.5	1923.5	2087.5	1779.5	100.26	1381.6	NA	531	41.00	128.00
62322	2	1	29.3	185.3	545.5	1058.5	1587.4	2137	2753.5	2928	2511.5	99.34	1969.4	135	441	9.00	128.00
17135	2	1	27.9	169.7	454.5	829.5	1215.2	1642.5	2035	2195.5	1894.5	57.75	1487.4	124	422	13.00	128.00
64161	2	0	30.2	152.5	399.4	708	940.7	1183.5	1422.5	1476.8	1229.5	93.07	976.7	105	NA	20.00	127.00
10107	2	1	29.8	170.1	485.7	976.9	1398.1	1901	2428.5	2510	2162.5	41.38	1767.3	105	NA	0.00	127.00
46154	2	1	27.8	170.6	467.5	881.5	1270.9	1658	2142.5	2203	1881	80.93	1442.5	124	744	27.00	127.00
74086	2	0	31.2	118.1	346	601	884.1	1159	1473	1522.5	1279.5	58.12	1001.1	95	496	13.00	127.00
95146	2	1	29.8	149.5	405.5	965.5	1123.6	1517	1969.5	2075	1763	26.22	1403.9	113	412	0.00	127.00
12157	2	1	31.9	160.9	458.8	808.7	1198.9	1574	1979	2053.5	1813	100.22	1399.9	96	596	0.00	126.00
75090	2	0	27.2	158	428.5	744.5	1020.1	1335	1676.5	1827.5	1593.5	96.13	1208.7	107	996	38.00	125.00
8107	2	0	34.4	171.9	454.5	814.5	1162.7	1497.5	1824	2001.6	1702.5	91.94	1332.8	114	732	NA	125.00
35345	2	1	34.4	192.3	514.3	945.5	1265.7	1769.5	2260	2460.5	2058	45.25	1667.1	95	622	3.00	125.00
45329	2	1	30.9	156.3	443.6	756.5	1097.3	1451	1860.5	2010.2	1700	42.02	1319.2	107	496	24.00	125.00
44308	2	0	28.7	160.7	401.5	716.5	989.7	1218.5	1563.5	1705.1	NA	NA	NA	NA	391	69.00	125.00
94306	2	1	30.5	171.9	571.5	1067.6	1603.5	2165	2687.5	2903.2	2450	98.97	1929.1	130	1452	9.00	124.00
59337	2	1	29	174.6	487.3	716.2	1407.7	1932	2379	2458.2	2084	30.68	1626.1	133	778	36.00	124.00
71106	2	1	33.3	200.5	617.5	1137.5	1638.2	2143	2681.5	2760.2	2394	106.51	1859	123	741	39.00	124.00
80136	2	0	30.3	144.6	397.5	674.5	827.3	1070	1427	1651	1380	22.64	1082.1	110	614	20.00	124.00
68312	2	1	28.7	164.5	431.5	781.5	797.6	947.5	1190.5	1409	1190	5.14	935.9	107	607	16.00	124.00
60331	2	1	29.9	167.4	485.5	926	1363.5	1739.5	2312	2467.5	2083.5	62.24	1643.6	120	585	0.00	124.00
30144	2	1	25.4	171.4	538.5	983	1428	1966	2403.5	NA	NA	NA	NA	NA	514	23.00	124.00
33323	2	0	30.4	157	398	701.5	951	1182.5	1403	1488.5	1278	69.18	987.1	115	1264	18.00	123.00
23306	2	1	NA	NA	NA	795.5	1099.8	1520	1881	2039.8	1764	55.12	1399.4	123	710	12.00	123.00
79339	2	0	31.4	176.3	448.5	813.6	1112.9	1498.5	1855	1921.5	1634.5	106.79	1222.4	112	636	28.00	123.00
49355	2	0	28.1	147.4	406	698	965.7	1240	1504	1586.2	1334.5	57.82	1054.2	112	746	16.00	122.00
23305	2	0	NA	NA	NA	647	923.3	1254.5	1554	1644.3	1425	87.56	1085.6	110	558	NA	122.00
63167	2	0	33.4	130.6	358.5	669.5	980.8	1415.5	1708.5	1745.2	1466.5	55.02	1160.1	111	497	7.00	122.00
98150	2	1	33.2	185.2	489.3	913.9	1389	1760	2233	2389	2008	30.34	1579.6	125	443	27.00	122.00
75091	2	0	28.1	161.3	439.5	785.5	1011.5	1345	1722.5	1870	1627	137.12	1215.6	113	1286	0.00	121.00
94308	2	1	32	172.2	431	849.5	1332.6	1875.5	2423.5	2703.5	2215	62.72	1768.8	120	1116	17.00	121.00
34320	2	1	29.7	155.2	437.5	786.4	980.6	1133	1345.5	1585.5	1311.5	1.89	1028	105	710	42.00	121.00
74085	2	1	32.1	177.8	443.5	849.5	1166	1527.5	2001.5	2150	1783.5	39.97	1446.5	116	534	20.00	121.00
69155	2	1	32.5	164.5	498	888	1365.9	1879	2422.5	2566.5	2223.5	146.02	1694.6	120	527	34.00	121.00
41334	2	1	29.6	170.8	479.5	841.5	1214.2	1634.5	2071.5	2284.6	1970	72.39	1590.9	110	490	15.00	121.00
27133	2	0	28.5	165.4	436.4	747	1078.8	1424.5	1779.5	1893.2	1656	95.64	1265.4	120	967	82.00	120.00
24308	2	0	29.4	NA	381	697.8	1018	1318.5	1676	1754.2	1517	103.88	1142.9	105	693	69.00	120.00
30143	2	0	25.3	155.6	440.9	751.5	1040.4	1367	1644	1808.5	1561.5	67.63	1214.9	124	620	36.00	120.00
65342	2	1	NA	NA	NA	860.3	1249.4	1621.5	2059	2185	1811.5	32.04	1456.5	121	545	3.00	120.00
64160	2	1	27.2	154	445.4	863.1	1273.2	1674.5	2081.5	2251.5	1926	63.57	1484	118	518	0.00	120.00
49353	2	0	28.1	163.5	437.5	783.5	1046.6	1294.5	1578	1694.5	1433	77.27	1107.4	111	1056	0.00	119.00
38324	2	0	23.5	128.5	345.5	632	889.8	1184.5	1495.5	1626.7	1383	96.41	1048.1	105	729	36.00	119.00
98149	2	0	32.6	152	392.5	678.5	932.6	1198.5	1458	1584.5	1351	85.3	1039	113	722	0.00	119.00
88066	2	1	30.9	190.2	533	986	1263.6	1724.5	2231.5	2377.5	NA	NA	NA	NA	586	2.00	119.00
52304	2	1	28	150.6	398.5	768.3	1176.9	1634	2098.5	2279	1940	74.18	1515.2	131	560	14.00	119.00
3317	2	1	33.1	161.7	433.3	803	1155.4	1564	1947.5	2141.1	1788	72.16	1404.5	124	1006	0.00	118.00
86240	2	0	29.6	158.3	426	822.5	1151.1	1464.5	1861.5	1995.8	1745	124.4	1340.6	132	564	56.00	118.00
62321	2	1	29.2	185.2	596.9	1199	1855.2	2419	3094.5	3106.5	2655.5	45.94	2118.9	156	700	8.00	117.00
92155	2	1	30.9	176.5	545.5	1041	1576.9	2124.5	2667	2924.5	2485	126.42	1902.3	139	610	8.00	117.00
71107	2	0	35.1	167.3	444	770.5	1084.2	1388	1688.5	1824.5	1593.5	111.19	1195.9	95	559	93.00	117.00
11140	2	1	26.2	166.7	452.5	825.6	1183.1	1639.5	2094	2323	1988.5	87.12	1566.1	117	526	24.00	117.00
18162	2	1	31.7	194.7	544.6	960.4	1515.7	2166	2830	2919.5	2519	95.81	1963.7	135	524	20.00	116.00
23307	2	1	26.8	160.1	438.1	833	1228.9	1626.5	1991	2134.6	1841.5	83.32	1444.8	123	455	12.00	116.00
57185	2	0	28.5	167	431	760.1	1128.7	1558.5	2064	2068.5	1792.5	88.98	1440.5	105	1555	46.00	115.00
10105	2	0	25.7	161.7	429.5	765.5	1083	1460	1797	1877.5	1584.5	71.5	1261.5	104	691	15.00	115.00
20134	2	0	24.9	135	414.4	837.5	1219.8	1646.5	2038	2240	1425.3	37.3	1148.5	107	578	51.00	115.00
63170	2	0	33.8	144.7	417.3	714.8	1195.3	1782	2345.5	2343.5	1911.5	51.9	1500.3	130	456	11.00	115.00
26144	2	0	34.1	161.5	431.1	683	993.3	1264.5	1599	1694	1434	70.77	1140.2	100	537	17.00	114.00
85083	2	1	29.3	159	435	799	1129.8	1523	1898	2061.1	1749.5	75.96	1365.5	112	477	30.00	114.00
90129	2	1	35.6	186	479	899.5	1399.4	1960	2397.5	2336.5	1956.5	35.54	1544.5	125	368	14.00	114.00
13132	2	1	32.9	188	468.5	799	1123.9	1515	1896.5	2035.6	1714.5	30.86	1311.7	121	1471	11.00	113.00
18163	2	1	30.8	181.6	514.5	925	1305.9	1801	2223.5	2308	1943.5	67.46	1521	126	1012	13.00	113.00
53367	2	1	29	165.8	470.5	853	1329.2	1826.5	2480.5	2638	2221.5	55.11	1769	138	879	92.00	113.00
91069	2	1	32	175.4	464.7	823	1275.5	1743.5	2359.5	2647.2	2250.5	33.21	1825.1	128	593	8.00	113.00
76116	2	1	33.2	156.8	427.8	740.6	1077.1	1497	1847	1968.9	1682	66.82	1295	126	486	55.00	113.00
70170	2	1	33.6	173.8	453.8	863.5	1293.7	1785	2358	2465	2100.5	89.44	1643.4	115	421	0.00	112.00
28123	2	1	36.3	200.3	529.5	950.8	1424.1	1908	2417	2662	2240	98.29	1744.7	115	1531	17.00	111.00
90128	2	1	34.4	189	527	956.5	1466.2	1871	2295	2479.6	2120	12.97	1121.3	126	1021	6.00	111.00
38327	2	1	27.3	175.4	519.2	980	1485	1850	2267.5	2363.1	2050	31.54	1617.7	125	629	29.00	111.00
70169	2	1	34.3	190.4	535.5	983.5	1470	1972	2475.5	2615.5	2217	84.54	1724.5	123	616	0.00	111.00
4328	2	1	NA	175	476	893	1303.9	1787.5	2273.5	2397	2048.5	65.7	1601.8	125	604	11.00	111.00
31338	2	0	28.1	168.3	467.9	868	1227.2	1554	1961	2095.5	1810	139.87	1398.7	108	584	38.00	111.00
28124	2	0	36.4	159.7	415	750.5	1071	1433	1836.5	2012.1	1668.5	117.46	1257.7	124	493	55.00	111.00
66146	2	1	27.1	174.2	483.9	863	1237.6	1634.5	2015.5	2105.9	1797	50.17	1438.2	101	695	16.00	110.00
49352	2	1	27.9	205.8	556.3	1048.5	1447.1	1884	2212.5	2395.5	NA	NA	NA	NA	658	18.00	110.00
8106	2	0	34.7	183.7	467.4	746	1147.4	1561	1822.5	1999.9	1717.5	82.63	1320.1	106	416	49.00	110.00
38326	2	0	25.6	130.7	366	677	964.3	1284	1599.5	1697.5	1466	102.88	1102.3	114	408	13.00	110.00
93143	2	1	26.5	145.6	428.5	821.2	1213.6	1607.5	2128.5	2200.5	1856.5	75.2	1446.4	112	1574	1.00	109.00
84108	2	0	30.2	161.7	487.2	849.5	1126.6	1466.5	1806.5	1877	1548.5	61.19	1215.2	117	990	5.00	109.00
45328	2	1	28.3	149.6	481	877	1287.2	1749	2217.5	2334.5	1957	88.29	1536.7	126	1185	25.00	108.00
25118	2	1	NA	NA	379.5	693	1005.3	1372.5	1871	NA	1707.5	68.27	1307.9	125	590	21.00	108.00
70171	2	1	31	200.2	560.5	994	1455.1	1832.5	2428.5	2501	2107.5	62.43	1677.8	123	360	1.00	108.00
77113	2	0	30.6	147.8	393.5	703	1003.8	1314	1592.5	1678	1433	73.65	1123.9	100	1089	28.00	107.00
52306	2	1	29	158	393.5	740.5	1107.2	1499	1891.5	2090.5	1771	59.87	1393.8	112	958	11.00	107.00
9132	2	1	36.5	191.1	560.5	1019.5	1453.4	1928.5	2384	2627.5	2242.5	141.14	1724.4	119	527	19.00	107.00
22081	2	1	27.9	155.8	426.5	802.4	1203.2	1690.5	2123.5	2236.5	1906	63.85	1470.3	127	650	17.00	106.00
4327	2	1	30.3	165	450	787.5	1200.2	1646	2112.5	2176	1824.5	41.81	1450.2	126	613	8.00	106.00
64158	2	1	34	174.5	483	864	1235.5	1639.5	2074.5	2310.6	1971.5	82.04	1526.7	113	661	12.00	105.00
60329	2	1	26.5	138.4	NA	828	1242.6	1644.5	2147.5	2257.5	1925.5	45.03	1538.7	116	1678	3.00	104.00
71108	2	1	31.4	174.3	536.1	792.2	829.5	886	1263	1456	1258	2.92	962.3	95	693	6.00	104.00
48304	2	1	33.6	208.3	630.5	1156.5	1762.3	2307	2893.5	3127.5	2702	87.42	2124.1	136	518	24.00	104.00
41335	2	1	28.2	176.1	466.4	675	914.2	1085	1255	1220	1011.5	0.01	782.4	NA	787	13.00	103.00
99106	2	1	28.8	186.3	555	970.5	1362.6	1771	2188.5	2238.5	1963	88.47	1512.9	135	532	15.00	102.00
95144	2	1	29	178.6	516.6	945.8	1424.3	1953.5	2390.5	2563	2163	31.81	1759.5	120	518	11.00	102.00
3318	2	0	30.4	150	376.5	653	938.9	1176.5	1478	1571.3	1341	70.3	1030.4	124	1725	63.00	100.00
86237	2	1	24.6	167.3	443.2	796.2	819	1015.5	1377.5	1575.9	1300.5	0.01	1022.8	104	1128	24.00	100.00
85081	2	1	29.1	160.9	466.9	859.9	1300.4	1774	2299	2355	2027	79.83	1564.6	120	504	9.00	100.00
79338	2	0	32.3	164.3	452.4	711.2	758.2	839.5	1204.5	1307	1113.5	53.85	858.8	85	771	18.00	99.00
85082	2	1	29.1	166.3	497.8	935	1472	1973	2489.5	2637.5	2246.5	107.74	1755.4	154	616	19.00	99.00
86239	2	0	26.2	150.6	374.5	697	851.3	853.5	1037	1146.4	962	0.01	760.9	105	541	16.00	99.00
36333	2	1	29.1	186.6	520.5	934	1386.1	1782	2251	2379.5	2011	30.82	1563.7	165	568	2.00	98.00
32304	2	1	30.9	168.7	486.5	921.5	1380.7	1865	2266.5	2461.6	2073	34.51	1649.3	128	540	0.00	98.00
49351	2	1	27.5	179.4	477	875.4	1193.2	1601.5	2043.5	2135	1807	41.66	1439.1	100	363	7.00	98.00
52305	2	0	28.7	147.7	370	693.5	958.7	1198.5	1465.5	1531	1286.5	46.04	1009.5	125	461	15.00	97.00
96147	2	0	32	155.6	434	778	1104.1	1492	1855	2001	1730	76.99	1360.4	121	1013	41.00	96.00
4330	2	0	31.6	183.1	451.5	767.5	1044.4	1187	1232	1329.9	1083.5	9.17	843.6	118	522	15.00	94.00
70168	2	1	34.5	167	466.5	901.5	1378.9	1902	2410.5	2564	2213	103.86	1728.7	130	455	17.00	94.00
77116	2	1	29.5	177.3	486.4	910.3	1338	1777.5	2181	2336.8	1946.5	28.64	1543.8	114	925	20.00	93.00
28125	2	0	34.6	156.8	391.6	677.5	960.6	1262	1629.5	1750.1	1503	90.3	1150.4	105	1610	37.00	92.00
22084	2	1	28.6	166.6	452.5	885.5	1339.2	1818.5	2376.5	2496.5	2112	67.24	1660.3	128	600	49.00	92.00
33322	2	1	28.7	158.6	433	833	1069.4	1440	1781.5	1940.5	1620.5	47.08	1267.4	107	526	10.00	92.00
88065	2	1	29.7	183.3	514.5	762.1	1186.4	1689	2114	2115.8	1755.5	12.38	1376.8	126	919	0.00	91.00
79341	2	0	30.5	139.1	375	618.6	888.2	1012.5	1194	1242.5	1031.5	32.37	773.3	95	1275	14.00	89.00
85084	2	1	28.2	162.2	456	807.2	1203.7	1629	2103.5	2267.5	1912	68.28	1497.3	133	612	6.00	89.00
8108	2	1	37.4	183.5	502.5	923	1327.4	1505.5	1700	1772.5	1507.5	0.01	1177.7	100	565	28.00	89.00
33321	2	1	30.3	157.1	412	745.5	959.5	1293.5	1594	1772.6	1495	23.38	1188.5	97	534	14.00	88.00
90130	2	1	33.5	192.7	523.7	906.6	948.3	1101.5	1353	1523	1295.5	14.82	1004.9	97	547	0.00	87.00
32306	2	0	30.3	158.6	436	812	1017.4	1034	1127.5	2197.3	1076.5	22.91	817.2	108	1486	0.00	82.00
27134	2	0	31.9	194.1	491.5	686.1	696.5	760	936	1152.9	954.5	21.1	734.8	NA	587	90	80
91070	2	1	30.4	163	424.5	819	1203.5	1392	1648.5	1650	1422.5	13.97	1141.6	100	1068	5.00	77.00
55323	2	1	31.1	178.7	530.6	973.5	1398.4	1749	2030	2116	1765	51.02	1377.9	125	711	17.00	74.00
66147	2	1	24.9	153.6	468.2	890	1344.2	1773.5	2008.5	2116	1792.5	51.5	1414.7	100	945	15.00	NA
75089	2	0	27.5	158.7	444.5	790	1017.8	1217.5	1417	1519	1306.5	66.04	998.8	93	1105	10.00	NA
21117	2	1	28.3	191.7	555	991	1347.1	1801	2307	2410	2055	82.13	1616.2	120	1256	4.00	NA

## Sheet: SD4
SD4. Genotype in major QTL on GGA1 (165-175 Mb) of F9 generation
Map file					Ped file
1	S1_164315069	0	165003998		10099	10099	0	0	0	0	G	G	G	G	G	G	G	G	C	C	G	G	G	T	T	T	C	C	C	T	T	T	A	A	G	G	C	T	T	A	T	C	C	T	A	A	A	T	C
1	S1_164315076	0	165004005		10100	10100	0	0	0	0	G	G	G	G	G	G	G	G	C	C	G	G	T	T	T	T	C	G	T	T	G	T	A	A	G	A	T	T	A	A	C	C	T	T	A	A	T	T	C
1	S1_164315084	0	165004013		10101	10101	0	0	0	0	G	G	G	G	G	G	G	G	A	C	G	G	G	T	T	T	C	C	T	C	G	T	A	A	G	G	T	C	A	T	C	T	T	C	A	A	T	A	C
1	S1_164315089	0	165004018		10102	10102	0	0	0	0	G	G	G	G	G	G	G	G	C	C	G	G	G	T	T	T	C	C	C	T	T	T	A	A	G	G	C	T	T	A	T	C	C	T	A	A	A	T	C
1	S1_164315093	0	165004022		10103	10103	0	0	0	0	G	G	G	G	G	G	G	G	C	C	G	G	T	G	T	T	C	C	T	C	T	T	A	A	G	G	T	C	A	T	C	T	C	C	A	A	T	A	C
1	S1_164315095	0	165004024		10104	10104	0	0	0	0	G	G	G	G	G	G	G	G	C	C	G	G	T	G	T	T	C	C	T	C	T	T	A	A	G	G	T	C	A	T	C	T	T	C	T	A	T	A	C
1	S1_164317353	0	165006282		10105	10105	0	0	0	0	G	G	G	G	A	G	A	G	C	C	A	G	G	T	T	T	C	C	T	C	T	T	A	A	G	G	T	C	A	T	C	T	T	C	A	T	T	A	C
1	S1_164317397	0	165006326		10107	10107	0	0	0	0	G	A	G	A	G	A	G	A	C	A	G	A	T	G	T	T	G	C	T	T	T	T	A	A	A	G	T	T	A	A	C	C	T	T	A	A	T	T	C
1	S1_164324356	0	165013285		11132	11132	0	0	0	0	G	G	G	G	G	G	G	G	C	C	G	G	T	G	T	T	C	C	T	T	T	T	A	A	G	G	T	C	A	T	C	T	T	C	A	A	T	A	C
1	S1_164328847	0	165017775		11133	11133	0	0	0	0	G	G	G	G	G	G	G	G	C	C	G	A	G	T	T	T	C	C	T	T	T	T	A	A	G	G	C	C	T	T	T	T	C	C	A	A	A	A	C
1	S1_164342497	0	165031426		11134	11134	0	0	0	0	G	G	G	G	G	G	G	G	C	C	G	G	G	T	T	T	C	C	T	T	T	T	A	A	G	G	C	T	T	A	T	C	C	T	A	A	A	T	C
1	S1_164342533	0	165031462		11135	11135	0	0	0	0	G	G	G	G	G	G	G	G	C	C	G	G	T	T	T	T	C	C	T	T	T	T	A	A	G	G	C	C	T	T	T	T	C	C	A	A	A	A	C
1	S1_164350023	0	165038737		11136	11136	0	0	0	0	G	G	G	G	G	G	G	G	C	C	G	G	T	T	A	T	C	C	T	T	T	T	A	A	G	G	T	C	A	T	C	T	T	C	T	A	T	A	C
1	S1_164355630	0	165044348		11137	11137	0	0	0	0	G	G	G	G	G	A	G	G	C	A	G	G	T	G	A	T	C	C	T	T	T	T	A	A	G	G	T	C	A	T	C	T	T	C	A	A	T	A	C
1	S1_164365648	0	165054558		11139	11139	0	0	0	0	G	G	G	G	G	G	G	G	C	C	G	G	T	G	T	T	C	C	T	T	T	T	A	A	G	G	T	T	A	A	C	C	T	T	A	A	T	T	C
1	S1_164371201	0	165060111		11140	11140	0	0	0	0	G	G	A	G	G	G	G	G	C	A	G	G	G	T	T	T	C	C	T	T	T	T	A	A	G	G	C	T	T	A	T	C	C	T	A	A	A	T	C
1	S1_164371283	0	165060193		12149	12149	0	0	0	0	G	G	G	G	G	G	A	G	A	C	A	G	T	G	T	T	C	C	C	T	T	G	A	A	G	G	C	T	T	A	T	C	C	T	A	A	A	T	C
1	S1_164376650	0	165065560		12150	12150	0	0	0	0	G	G	G	G	G	G	G	G	C	C	G	A	G	T	T	T	C	C	C	C	T	T	A	A	G	G	C	C	T	T	T	T	C	C	A	A	A	A	C
1	S1_164376658	0	165065568		12151	12151	0	0	0	0	G	G	G	G	A	G	G	G	C	C	G	G	T	G	T	T	C	C	C	C	T	T	A	A	G	G	C	C	T	T	T	T	C	C	A	A	A	A	C
1	S1_164376678	0	165065588		12152	12152	0	0	0	0	G	G	G	G	G	G	G	G	C	C	G	G	T	T	T	T	C	C	T	T	T	T	A	A	G	G	T	C	A	T	C	T	T	C	A	A	T	A	C
1	S1_164376691	0	165065601		12153	12153	0	0	0	0	G	G	G	G	G	G	G	G	C	C	G	G	G	T	T	T	C	C	C	C	T	T	A	A	G	G	C	C	T	T	T	T	C	C	A	A	A	A	C
1	S1_164379080	0	165067990		12154	12154	0	0	0	0	G	G	G	G	G	G	G	G	C	C	G	G	G	T	T	T	C	C	C	C	T	T	A	A	G	G	C	C	T	T	T	T	C	C	A	A	A	A	C
1	S1_164379085	0	165067995		12155	12155	0	0	0	0	G	G	G	G	G	A	G	G	C	C	G	G	T	G	T	T	C	C	T	T	T	T	A	A	G	G	T	C	A	T	C	T	T	C	A	A	T	A	C
1	S1_164379472	0	165068382		12156	12156	0	0	0	0	G	G	G	G	A	G	A	G	C	C	G	G	T	G	T	T	C	C	C	C	T	T	A	A	G	G	C	C	T	T	T	T	C	C	A	A	A	A	C
1	S1_164381809	0	165070719		12157	12157	0	0	0	0	G	G	G	G	G	G	G	G	C	C	G	G	G	T	T	T	C	C	T	T	T	T	A	A	G	G	C	T	T	A	T	C	C	T	A	A	A	T	C
1	S1_164381818	0	165070728		1309	1309	0	0	0	0	G	G	G	G	G	A	G	G	C	C	G	G	T	G	T	T	C	C	T	C	T	T	A	A	G	G	C	C	A	T	C	T	T	C	A	A	T	A	C
1	S1_164387918	0	165076828		1310	1310	0	0	0	0	G	G	G	G	G	G	G	G	C	C	G	G	T	T	T	T	C	C	C	T	T	T	A	A	G	G	C	C	T	A	T	C	C	T	A	A	A	T	C
1	S1_164395311	0	165084223		1311	1311	0	0	0	0	G	G	G	G	G	G	G	G	C	C	G	G	T	G	T	T	C	C	T	C	T	T	A	A	G	G	C	C	A	T	C	T	T	C	A	A	T	A	C
1	S1_164407363	0	165096277		13127	13127	0	0	0	0	G	G	G	G	G	A	G	G	C	A	G	G	T	G	T	T	C	C	T	T	T	G	A	A	G	G	T	T	A	A	C	C	T	T	A	A	T	T	C
1	S1_164407373	0	165096287		13128	13128	0	0	0	0	A	G	A	G	A	G	A	G	A	C	A	G	T	G	T	T	C	C	T	T	T	T	A	A	G	G	T	T	A	A	C	C	T	T	A	A	T	T	C
1	S1_164413695	0	165102609		13129	13129	0	0	0	0	G	G	G	G	G	G	G	G	C	C	G	G	G	T	T	T	C	C	T	T	T	T	A	A	G	G	T	T	A	A	C	C	T	T	A	A	T	T	C
1	S1_164413720	0	165102634		1312	1312	0	0	0	0	G	G	G	G	G	G	G	G	C	C	G	G	G	T	T	T	C	C	C	T	T	T	A	A	G	G	C	T	T	A	T	C	C	T	A	A	A	T	C
1	S1_164416109	0	165105023		13130	13130	0	0	0	0	G	G	G	G	G	G	G	G	C	C	G	G	T	T	T	T	C	G	C	T	T	T	A	A	G	A	C	T	T	A	T	C	C	T	A	A	A	T	C
1	S1_164430732	0	165119646		13131	13131	0	0	0	0	G	G	G	G	G	G	G	G	C	C	G	G	T	T	T	T	G	C	T	T	T	T	A	A	A	G	T	T	A	A	C	C	T	T	A	A	T	T	C
1	S1_164431180	0	165120094		13132	13132	0	0	0	0	G	G	G	A	G	A	G	A	C	C	G	G	T	G	T	T	G	C	T	T	T	T	A	A	A	G	T	T	A	A	C	C	T	T	A	A	T	T	C
1	S1_164431187	0	165120101		13133	13133	0	0	0	0	G	A	G	A	G	A	G	A	C	A	G	A	G	T	T	T	C	G	C	T	T	T	A	A	G	A	C	T	T	A	T	C	C	T	A	A	A	T	C
1	S1_164433957	0	165122871		13134	13134	0	0	0	0	A	G	A	G	A	G	A	G	A	C	A	G	G	T	T	T	G	C	T	T	T	T	A	A	A	G	T	T	A	A	C	C	T	T	A	A	T	T	C
1	S1_164444821	0	165133735		14091	14091	0	0	0	0	G	G	G	G	G	G	G	G	C	C	G	G	T	T	T	T	C	C	T	T	T	T	A	A	G	G	T	T	A	A	C	C	T	T	A	A	T	T	C
1	S1_164446686	0	165135600		14092	14092	0	0	0	0	G	G	G	G	G	G	G	G	C	C	G	G	T	T	T	T	C	C	T	T	T	T	A	A	G	G	C	C	T	T	T	T	C	C	A	A	A	A	C
1	S1_164447770	0	165136684		14093	14093	0	0	0	0	G	G	G	G	G	A	G	G	C	A	G	A	T	G	T	T	C	C	T	T	T	T	A	A	G	G	C	C	T	T	T	T	C	C	A	A	A	A	C
1	S1_164450148	0	165139061		14094	14094	0	0	0	0	A	G	A	G	A	G	A	G	A	C	A	G	G	T	T	T	C	C	T	T	T	T	A	A	G	G	C	T	T	A	T	C	T	T	A	A	A	T	C
1	S1_164454859	0	165143772		14095	14095	0	0	0	0	G	G	G	G	G	G	G	G	C	C	G	G	G	T	T	T	C	C	T	T	G	T	A	A	G	G	T	C	A	T	C	T	T	C	A	A	T	A	C
1	S1_164454889	0	165143802		14096	14096	0	0	0	0	G	G	G	G	G	G	G	G	C	C	A	G	G	T	T	T	C	C	T	T	T	T	A	A	G	G	C	T	T	A	T	C	C	T	A	A	A	T	C
1	S1_164454895	0	165143808		14097	14097	0	0	0	0	G	G	G	G	G	G	G	G	C	C	G	A	G	T	T	T	C	C	T	T	T	T	A	A	G	G	C	C	T	T	T	T	C	C	A	A	A	A	C
1	S1_164466347	0	165155260		14098	14098	0	0	0	0	G	G	G	G	G	G	G	G	C	C	G	G	G	T	T	T	C	C	T	T	T	T	A	A	G	G	T	T	A	A	C	C	T	T	A	A	T	T	C
1	S1_164474603	0	165163516		14099	14099	0	0	0	0	G	G	G	G	G	G	G	G	C	C	G	G	T	G	T	T	C	C	T	T	T	T	A	A	G	G	T	T	A	A	C	C	T	T	A	A	T	T	C
1	S1_164474618	0	165163531		15336	15336	0	0	0	0	G	G	G	G	G	G	G	G	C	C	A	G	T	G	T	T	C	C	C	C	T	T	A	A	G	G	C	C	T	T	T	T	C	C	A	A	A	A	C
1	S1_164490414	0	165179325		15337	15337	0	0	0	0	G	G	A	G	A	G	A	G	C	C	A	G	T	T	T	T	C	G	C	T	T	T	A	A	G	A	C	T	T	A	T	C	C	T	A	A	A	T	C
1	S1_164494667	0	165183578		15338	15338	0	0	0	0	G	G	G	G	G	G	G	G	C	C	G	G	T	G	T	T	C	C	C	C	T	T	A	A	G	G	C	C	T	T	T	T	C	C	A	A	A	A	C
1	S1_164494700	0	165183611		15339	15339	0	0	0	0	G	G	G	G	G	G	G	G	C	C	G	G	T	T	T	T	C	G	T	T	T	T	A	A	G	A	C	T	A	A	C	C	T	T	A	A	T	T	C
1	S1_164498920	0	165187781		15340	15340	0	0	0	0	G	G	G	G	G	G	G	G	C	C	G	G	T	T	T	T	C	C	C	C	T	T	A	A	G	G	C	C	T	T	T	T	C	C	A	A	A	A	C
1	S1_164499113	0	165187974		15341	15341	0	0	0	0	G	G	G	G	G	G	G	G	C	C	G	G	G	T	T	T	C	G	C	T	T	T	A	A	G	A	C	T	T	A	T	C	C	T	A	A	A	T	C
1	S1_164499155	0	165188016		15342	15342	0	0	0	0	G	G	G	G	G	G	G	A	C	C	G	G	T	G	T	T	C	C	T	C	T	T	A	A	G	G	C	C	A	T	C	T	T	C	A	A	T	A	C
1	S1_164499160	0	165188021		15343	15343	0	0	0	0	G	G	G	G	G	G	G	G	C	C	A	G	T	T	T	T	G	C	T	T	T	T	A	A	A	G	T	C	A	A	C	C	T	T	A	A	T	T	C
1	S1_164509296	0	165198159		16330	16330	0	0	0	0	G	G	G	G	G	G	G	A	C	C	G	G	T	T	T	T	C	G	T	T	T	T	A	A	G	A	C	T	T	A	T	C	C	T	A	A	A	T	C
1	S1_164534100	0	165222962		16332	16332	0	0	0	0	G	G	G	G	G	G	G	G	C	C	G	G	T	G	T	T	G	G	T	T	T	T	A	A	A	A	T	T	A	A	C	C	T	T	A	A	T	T	C
1	S1_164562512	0	165251369		16333	16333	0	0	0	0	A	G	A	G	A	G	A	G	A	C	A	G	G	T	T	T	G	C	T	T	T	T	A	A	A	G	T	C	A	T	C	T	T	C	A	A	T	A	C
1	S1_164563357	0	165252214		16334	16334	0	0	0	0	G	G	G	G	G	G	G	G	C	C	G	G	T	G	T	T	G	G	T	T	T	T	A	A	A	A	T	T	A	A	C	C	T	T	A	A	T	T	C
1	S1_164563447	0	165252304		17131	17131	0	0	0	0	G	G	G	G	G	G	G	G	C	A	G	G	T	T	T	T	C	C	T	T	T	T	A	A	G	G	C	T	T	A	T	C	T	T	A	A	A	T	C
1	S1_164565146	0	165254003		17132	17132	0	0	0	0	G	G	G	G	G	G	G	G	C	C	G	G	T	G	T	T	G	C	T	T	T	T	A	A	A	G	T	T	A	A	C	C	T	T	A	A	T	T	C
1	S1_164565147	0	165254004		17133	17133	0	0	0	0	A	G	A	G	A	G	A	G	A	C	A	G	T	G	T	T	G	C	T	T	T	T	A	A	A	G	T	T	A	A	C	C	T	T	A	A	T	T	C
1	S1_164565148	0	165254005		17134	17134	0	0	0	0	G	A	G	A	G	A	G	A	C	A	G	A	T	T	T	T	C	G	T	T	T	T	A	A	G	A	T	T	A	A	C	C	T	T	A	A	T	T	C
1	S1_164581353	0	165270212		17135	17135	0	0	0	0	G	G	G	G	G	G	G	G	C	C	G	G	G	T	T	T	C	C	T	T	T	T	A	A	G	G	T	C	A	T	C	T	T	C	A	A	T	A	C
1	S1_164586846	0	165275758		17136	17136	0	0	0	0	A	G	A	G	A	G	A	G	A	C	A	G	T	G	T	T	G	C	T	T	T	T	A	A	A	G	T	T	A	A	C	C	T	T	A	A	T	T	C
1	S1_164593082	0	165281993		17137	17137	0	0	0	0	G	A	G	A	G	A	G	A	C	A	G	A	G	T	T	T	C	G	T	T	T	T	A	A	G	A	T	T	A	A	C	C	T	T	A	A	T	T	C
1	S1_164602845	0	165291757		18156	18156	0	0	0	0	G	G	G	G	G	G	G	G	C	C	G	G	G	T	T	T	C	C	C	T	T	T	A	A	G	G	C	C	T	T	T	T	C	C	A	A	A	A	C
1	S1_164604706	0	165293618		18157	18157	0	0	0	0	G	G	G	G	G	G	G	G	C	A	G	G	T	T	T	T	C	C	C	T	T	T	A	A	G	G	C	C	T	T	T	T	C	C	A	A	A	A	C
1	S1_164604726	0	165293638		18158	18158	0	0	0	0	G	G	G	G	G	G	G	G	C	C	G	G	G	T	T	T	C	C	T	C	T	T	A	A	G	G	C	C	T	T	T	T	C	C	A	A	A	A	C
1	S1_164604728	0	165293640		18159	18159	0	0	0	0	G	G	G	G	G	G	G	G	C	C	G	G	T	T	T	T	C	C	T	T	T	T	A	A	G	G	C	T	A	A	C	C	T	T	A	A	T	T	C
1	S1_164607368	0	165296280		18160	18160	0	0	0	0	G	G	G	G	G	G	G	G	C	C	G	G	T	T	T	T	G	C	T	C	T	T	A	A	A	G	T	C	A	T	C	T	T	C	A	A	T	A	C
1	S1_164607396	0	165296308		18161	18161	0	0	0	0	A	A	A	A	A	A	A	A	A	A	A	A	T	T	T	T	C	C	T	T	T	T	A	A	G	G	T	C	A	T	C	T	T	C	A	A	T	A	C
1	S1_164607398	0	165296310		18162	18162	0	0	0	0	G	G	G	G	G	G	G	G	C	C	G	G	T	G	T	T	C	C	T	T	T	T	A	A	G	G	C	T	A	A	C	C	T	T	A	A	T	T	C
1	S1_164610781	0	165299693		18163	18163	0	0	0	0	G	G	G	G	G	G	A	G	C	C	A	G	T	G	T	T	C	C	C	T	T	T	A	A	G	G	C	C	T	T	T	T	C	C	A	A	A	A	C
1	S1_164610815	0	165299727		19157	19157	0	0	0	0	G	G	G	G	G	G	G	G	C	C	G	G	T	T	T	T	C	C	T	T	T	T	A	A	G	G	T	T	A	A	C	C	T	T	A	A	T	T	C
1	S1_164610851	0	165299763		19158	19158	0	0	0	0	G	G	G	G	G	G	G	G	C	C	G	G	G	T	T	T	G	C	T	T	T	T	A	A	A	G	T	C	A	T	C	T	T	C	A	A	T	A	C
1	S1_164610872	0	165299784		19159	19159	0	0	0	0	G	G	G	G	G	G	G	G	C	C	G	G	G	T	T	T	C	C	T	T	T	T	A	A	G	A	T	T	A	A	C	C	T	T	A	A	T	T	C
1	S1_164610875	0	165299787		20129	20129	0	0	0	0	G	G	G	G	G	G	G	A	C	C	G	A	G	T	T	T	C	C	C	T	T	T	A	A	G	G	C	C	T	A	T	C	C	T	A	A	A	T	C
1	S1_164619379	0	165308291		20130	20130	0	0	0	0	G	G	G	G	G	G	G	G	C	C	G	G	T	G	T	T	C	C	T	T	T	T	A	A	G	G	C	C	A	T	C	T	T	C	A	A	T	A	C
1	S1_164619389	0	165308301		20132	20132	0	0	0	0	G	G	G	G	G	G	G	G	C	C	G	G	T	T	T	T	C	C	T	T	T	T	A	A	G	G	C	C	A	T	C	T	T	C	A	A	T	A	C
1	S1_164619395	0	165308307		20134	20134	0	0	0	0	G	G	G	G	G	G	G	G	C	C	G	G	G	T	T	T	C	C	T	T	T	T	A	A	G	G	C	C	A	T	C	T	T	C	A	A	T	A	C
1	S1_164619433	0	165308345		20135	20135	0	0	0	0	G	G	G	G	G	G	G	G	C	C	G	G	G	T	T	T	C	C	T	T	T	T	A	A	G	G	C	C	T	A	T	C	C	T	A	A	A	T	C
1	S1_164619468	0	165308380		20332	20332	0	0	0	0	G	G	G	G	G	G	G	G	C	C	A	G	T	G	T	T	C	C	T	C	T	T	A	A	G	G	C	C	T	T	T	T	C	C	A	A	A	A	C
1	S1_164627374	0	165316286		21109	21109	0	0	0	0	G	G	G	G	G	G	G	G	C	C	G	G	G	T	T	T	C	C	C	T	T	T	A	A	G	G	C	C	T	T	T	T	C	C	A	A	A	A	C
1	S1_164652097	0	165341009		21110	21110	0	0	0	0	A	A	A	A	A	A	A	A	C	A	A	A	T	T	T	T	C	C	C	T	T	T	A	A	G	G	C	C	T	T	T	T	C	C	A	A	A	A	C
1	S1_164661983	0	165350896		21111	21111	0	0	0	0	G	G	G	G	G	G	G	G	C	C	G	G	T	T	T	T	C	C	T	C	T	T	A	A	G	G	C	C	T	T	T	T	C	C	A	A	A	A	C
1	S1_164662053	0	165350966		21112	21112	0	0	0	0	G	G	G	G	G	G	G	A	C	C	G	G	T	T	T	T	C	C	C	T	T	T	A	A	G	G	C	C	T	T	T	T	C	C	A	A	A	A	C
1	S1_164663795	0	165352708		21113	21113	0	0	0	0	G	G	G	G	G	G	G	G	C	C	G	G	G	T	T	T	C	C	C	T	T	T	A	A	G	G	C	C	T	T	T	T	C	C	A	A	A	A	C
1	S1_164668723	0	165357636		21114	21114	0	0	0	0	G	G	G	G	G	G	G	G	C	C	G	G	G	T	T	T	C	C	C	T	T	T	A	A	G	G	C	C	T	T	T	T	C	C	A	A	A	A	C
1	S1_164680282	0	165369195		21115	21115	0	0	0	0	G	G	G	G	A	G	G	G	C	C	G	G	T	T	T	T	C	C	T	C	T	T	A	A	G	G	C	C	T	T	T	T	C	C	A	A	A	A	C
1	S1_164683719	0	165372632		21116	21116	0	0	0	0	G	G	G	G	G	G	G	G	C	C	G	G	G	T	T	T	C	C	C	T	T	G	A	A	G	G	C	C	T	T	T	T	C	C	A	A	A	A	C
1	S1_164689254	0	165378167		21117	21117	0	0	0	0	G	G	G	G	G	G	G	G	A	C	G	G	G	T	T	T	C	C	T	C	T	T	A	A	G	G	C	C	T	T	T	T	C	C	A	A	A	A	C
1	S1_164689265	0	165378178		22077	22077	0	0	0	0	G	G	G	G	G	G	G	G	C	C	A	G	T	G	T	T	C	G	C	T	T	T	A	A	G	A	C	T	T	A	T	C	C	T	A	A	A	T	C
1	S1_164689266	0	165378179		22078	22078	0	0	0	0	G	G	G	G	G	G	G	G	C	C	G	G	G	T	T	T	C	C	T	T	T	T	A	A	G	G	C	C	A	T	C	T	T	C	A	A	T	A	C
1	S1_164689288	0	165378201		22079	22079	0	0	0	0	G	G	G	G	G	A	G	A	C	C	G	G	T	T	T	T	C	G	T	T	T	T	A	A	G	A	C	T	A	A	C	C	T	T	A	A	T	T	C
1	S1_164689289	0	165378202		22080	22080	0	0	0	0	G	G	G	G	G	G	G	G	C	C	G	G	T	T	T	T	C	G	C	T	T	T	A	A	G	A	C	T	T	A	T	C	C	T	A	A	A	T	C
1	S1_164694622	0	165383535		22081	22081	0	0	0	0	G	G	G	G	G	G	G	G	C	C	G	G	T	T	T	T	G	C	T	C	T	T	A	A	A	G	T	C	A	T	C	T	T	C	A	A	T	A	C
1	S1_164694625	0	165383538		22084	22084	0	0	0	0	G	G	G	G	G	G	G	G	C	C	G	G	T	G	T	T	C	C	T	T	T	T	A	A	G	G	C	C	T	A	T	C	C	T	A	A	A	T	C
1	S1_164696188	0	165385103		23301	23301	0	0	0	0	G	G	G	G	G	G	G	G	C	C	G	G	T	G	T	T	G	C	T	T	T	T	A	A	A	G	T	C	A	T	C	T	T	C	A	A	T	A	C
1	S1_164696224	0	165385139		23302	23302	0	0	0	0	G	A	G	A	G	A	G	A	C	A	G	A	T	T	T	T	C	C	T	T	T	T	A	A	A	G	C	C	A	T	C	T	T	C	A	A	T	A	C
1	S1_164705376	0	165394290		23303	23303	0	0	0	0	G	G	G	G	G	G	G	G	C	C	G	G	T	T	T	T	C	C	T	T	T	T	A	A	G	G	C	C	T	A	T	C	C	T	A	A	A	T	C
1	S1_164710181	0	165399095		23304	23304	0	0	0	0	G	G	G	G	G	G	G	A	C	C	G	G	T	T	T	T	G	C	T	T	T	T	A	A	A	G	T	C	A	T	C	T	T	C	A	A	T	A	C
1	S1_164710194	0	165399108		23305	23305	0	0	0	0	G	G	G	G	G	G	G	G	C	C	G	G	T	T	T	T	C	C	T	T	T	T	A	A	A	G	T	T	A	A	C	C	T	T	A	A	T	T	C
1	S1_164710195	0	165399109		23306	23306	0	0	0	0	G	A	G	A	G	A	G	A	C	A	G	A	G	T	T	T	C	G	T	T	T	T	A	A	G	A	C	T	T	A	T	C	C	T	A	A	A	T	C
1	S1_164710226	0	165399140		23307	23307	0	0	0	0	G	G	G	G	G	G	G	G	C	C	G	G	T	G	T	T	C	G	T	T	T	T	A	A	G	A	C	T	T	A	T	C	C	T	A	A	A	T	C
1	S1_164713877	0	165402791		23308	23308	0	0	0	0	G	G	G	G	G	G	G	G	C	C	G	G	T	G	T	T	C	C	T	T	T	T	A	A	G	G	C	T	A	A	C	C	T	T	A	A	T	T	C
1	S1_164717510	0	165406428		2334	2334	0	0	0	0	G	A	G	A	G	A	G	A	C	A	G	A	G	T	T	T	C	G	T	T	T	T	A	A	G	A	T	T	A	A	C	C	T	C	A	A	T	T	C
1	S1_164717520	0	165406438		2335	2335	0	0	0	0	G	G	G	G	G	G	A	G	C	C	G	G	G	T	T	T	G	C	T	T	T	T	A	A	A	G	T	T	A	A	C	C	T	T	A	A	T	T	C
1	S1_164717536	0	165406454		2336	2336	0	0	0	0	G	G	G	G	G	G	G	G	C	C	G	G	T	T	T	T	C	C	T	C	T	T	A	A	G	G	C	C	T	T	T	T	C	C	A	A	A	A	C
1	S1_164742977	0	165431909		2337	2337	0	0	0	0	G	G	G	G	G	A	G	G	C	C	G	A	T	G	T	T	C	C	T	T	T	T	A	A	G	G	T	C	A	T	C	T	T	C	T	A	T	A	C
1	S1_164743021	0	165431953		24303	24303	0	0	0	0	G	G	G	G	G	G	G	G	C	C	G	G	T	G	T	T	C	C	T	C	G	T	A	A	G	G	T	C	A	T	C	T	T	C	A	A	T	A	C
1	S1_164743084	0	165432016		24304	24304	0	0	0	0	G	G	G	G	G	A	G	G	C	A	G	A	G	T	T	T	C	C	T	T	T	T	A	A	G	G	T	T	A	A	C	C	T	T	A	A	T	T	C
1	S1_164759164	0	165448097		24305	24305	0	0	0	0	G	G	G	G	G	G	G	G	C	C	A	G	T	G	T	T	C	C	T	C	T	T	A	A	G	G	T	C	A	T	C	T	T	C	A	A	T	A	C
1	S1_164759181	0	165448114		24306	24306	0	0	0	0	G	G	G	G	G	A	A	G	C	C	G	G	G	T	T	T	C	C	T	T	T	T	A	A	G	G	T	T	A	A	C	C	T	T	A	A	T	T	C
1	S1_164759261	0	165448194		24307	24307	0	0	0	0	G	G	G	G	G	G	G	G	C	C	G	G	T	G	T	T	C	C	T	T	T	T	A	A	G	G	T	T	A	A	C	C	T	T	A	A	T	T	C
1	S1_164761488	0	165450422		24308	24308	0	0	0	0	G	G	G	G	G	G	G	G	C	C	G	G	G	T	T	T	C	C	C	T	T	T	A	A	G	G	C	T	T	A	T	C	C	T	A	A	A	T	C
1	S1_164761546	0	165450480		24309	24309	0	0	0	0	G	G	G	G	G	G	A	G	C	C	A	G	T	T	T	T	C	C	T	T	T	T	A	A	G	G	T	T	A	A	C	C	T	T	A	A	T	T	C
1	S1_164764092	0	165453026		25117	25117	0	0	0	0	G	G	G	A	G	G	G	A	C	C	G	A	T	G	T	T	C	C	T	T	T	T	A	A	G	G	C	C	T	T	T	T	C	C	A	A	A	A	C
1	S1_164764118	0	165453052		25118	25118	0	0	0	0	G	A	G	A	G	A	G	A	C	A	G	A	T	G	T	T	G	C	T	T	T	T	A	A	A	G	T	C	A	T	C	T	T	C	A	A	T	A	C
1	S1_164764121	0	165453055		26140	26140	0	0	0	0	G	G	G	G	G	G	G	G	C	C	G	G	T	G	T	T	C	C	T	T	T	G	A	A	G	G	T	T	A	A	C	C	T	T	A	A	T	T	C
1	S1_164764167	0	165453101		26141	26141	0	0	0	0	G	G	G	G	A	G	G	G	C	C	G	G	T	G	T	T	C	C	T	T	T	T	A	A	G	G	T	T	A	A	C	C	T	T	A	A	T	T	C
1	S1_164764419	0	165453353		26142	26142	0	0	0	0	G	G	G	G	G	G	G	G	A	C	G	G	T	G	T	T	C	C	T	T	T	T	A	A	G	G	T	T	A	A	C	C	T	T	A	A	T	T	C
1	S1_164764442	0	165453376		26144	26144	0	0	0	0	A	G	A	G	A	G	A	G	C	C	A	G	T	G	T	T	G	C	T	T	T	T	A	A	A	G	T	T	A	A	C	C	T	T	A	A	T	T	C
1	S1_164765540	0	165454474		26145	26145	0	0	0	0	G	G	G	G	G	G	A	G	C	C	G	G	G	T	T	T	G	C	T	T	T	G	A	A	A	G	T	T	A	A	C	C	T	T	A	A	T	T	C
1	S1_164765580	0	165454514		26146	26146	0	0	0	0	G	G	G	G	G	G	G	G	C	C	G	G	G	T	T	T	C	C	T	T	T	T	A	A	G	G	T	T	A	A	C	C	T	T	A	A	T	T	C
1	S1_164765618	0	165454552		26147	26147	0	0	0	0	G	G	G	G	G	G	G	G	C	C	G	G	G	T	T	T	C	C	T	T	T	T	A	A	G	G	T	T	A	A	C	C	T	T	A	A	T	T	C
1	S1_164766668	0	165455602		27127	27127	0	0	0	0	G	G	G	G	G	G	G	G	C	C	G	G	T	G	T	T	C	C	C	T	T	T	A	A	G	G	C	T	T	A	T	C	C	T	A	A	A	T	C
1	S1_164769009	0	165457943		27128	27128	0	0	0	0	G	G	G	G	G	G	G	G	C	C	G	G	T	G	T	T	C	C	T	C	G	T	A	A	G	G	T	C	A	T	C	T	T	C	A	A	T	A	C
1	S1_164770016	0	165458950		27129	27129	0	0	0	0	G	G	G	G	G	G	G	G	C	C	G	G	G	T	T	T	C	C	T	C	T	T	A	A	G	G	T	C	A	T	C	T	T	C	A	A	T	A	C
1	S1_164770114	0	165459048		27130	27130	0	0	0	0	G	G	G	G	G	G	G	G	C	C	G	G	T	G	T	T	C	C	T	C	T	T	A	A	G	G	T	C	A	T	C	T	T	C	A	A	T	A	C
1	S1_164775530	0	165464464		27131	27131	0	0	0	0	G	G	G	G	G	G	G	G	C	C	G	G	G	T	T	A	C	C	T	T	T	G	A	A	G	G	C	T	T	A	T	C	C	T	A	A	A	T	C
1	S1_164775536	0	165464470		27133	27133	0	0	0	0	G	G	G	G	G	G	G	G	C	C	G	G	T	G	T	T	C	C	T	T	T	T	A	A	G	G	T	T	A	A	C	C	T	T	A	A	T	T	C
1	S1_164775541	0	165464475		27134	27134	0	0	0	0	G	G	G	G	G	G	G	G	C	C	G	G	G	T	T	T	C	C	T	T	T	T	A	A	G	G	C	T	T	A	T	C	C	T	A	A	A	T	C
1	S1_164775567	0	165464501		27135	27135	0	0	0	0	G	G	G	G	G	G	G	G	C	C	G	G	T	G	T	T	C	C	C	T	T	T	A	A	G	G	C	C	T	T	T	T	C	C	A	A	A	A	C
1	S1_164777775	0	165466709		27136	27136	0	0	0	0	G	G	G	G	A	G	G	G	C	C	G	G	T	G	T	T	C	C	T	C	T	T	A	A	G	G	T	C	A	T	C	T	T	C	A	A	T	A	C
1	S1_164780730	0	165469664		28118	28118	0	0	0	0	G	G	G	G	G	G	G	G	C	C	G	G	G	T	A	T	C	C	T	T	T	T	A	A	G	G	T	C	A	A	C	C	T	T	A	A	T	T	C
1	S1_164790611	0	165479394		28119	28119	0	0	0	0	G	G	G	G	G	G	G	G	C	C	G	G	T	G	A	T	C	C	T	T	T	T	A	A	G	G	T	C	A	A	C	C	T	T	A	A	T	T	C
1	S1_164790669	0	165479452		28120	28120	0	0	0	0	G	G	G	G	G	G	G	G	C	C	G	G	T	G	T	A	C	C	T	T	G	T	A	A	G	G	C	T	A	A	C	C	T	T	A	T	T	T	C
1	S1_164791006	0	165479789		28121	28121	0	0	0	0	G	G	G	G	G	G	G	G	C	C	G	G	G	T	T	T	C	C	T	T	T	T	A	A	G	G	C	C	A	A	C	C	T	T	A	A	T	T	C
1	S1_164791008	0	165479791		28122	28122	0	0	0	0	A	G	A	G	A	G	A	G	A	C	A	G	G	T	T	T	C	G	T	T	T	T	A	A	G	A	T	T	A	A	C	C	T	T	A	A	T	T	C
1	S1_164791013	0	165479796		28123	28123	0	0	0	0	G	G	G	G	G	G	G	G	C	C	G	G	T	T	T	T	G	C	T	T	T	T	A	A	A	G	T	T	A	A	C	C	T	T	A	A	T	T	C
1	S1_164791014	0	165479797		28124	28124	0	0	0	0	G	G	G	G	G	G	G	G	C	A	G	G	T	G	T	T	G	C	T	T	T	G	A	A	A	G	T	T	A	A	C	C	T	T	A	A	T	T	C
1	S1_164791015	0	165479798		28125	28125	0	0	0	0	G	G	G	G	G	A	G	A	C	C	G	A	T	G	T	T	C	C	T	T	T	T	A	A	G	G	T	C	A	A	C	C	T	T	A	A	T	T	C
1	S1_164791045	0	165479828		28149	28149	0	0	0	0	G	G	G	G	A	G	A	G	C	C	A	G	T	G	T	T	C	C	T	C	G	T	A	A	G	G	T	C	A	T	C	T	T	C	A	A	T	A	C
1	S1_164794143	0	165482926		29144	29144	0	0	0	0	G	G	G	G	G	G	G	G	C	C	G	G	G	T	T	A	C	C	T	T	G	T	A	A	G	G	T	T	A	A	C	C	T	T	A	T	T	T	C
1	S1_164794148	0	165482931		29145	29145	0	0	0	0	G	A	G	A	G	A	G	A	C	A	G	G	T	T	A	T	C	C	T	C	T	T	A	A	G	G	T	C	A	T	C	T	T	C	T	A	T	A	C
1	S1_164794149	0	165482932		29146	29146	0	0	0	0	G	G	G	A	G	G	G	G	C	C	G	G	T	T	T	A	C	C	T	T	T	T	A	A	G	G	T	T	A	A	C	C	T	T	A	A	T	T	C
1	S1_164796981	0	165485764		29147	29147	0	0	0	0	G	G	G	G	A	G	A	G	C	C	G	G	T	T	T	T	C	C	C	T	T	T	T	A	G	G	C	T	T	A	T	C	T	T	A	A	A	T	C
1	S1_164796987	0	165485770		29151	29151	0	0	0	0	G	G	G	G	G	A	G	G	C	C	G	G	T	G	T	T	C	C	C	T	T	G	A	A	G	G	C	T	T	A	T	C	C	T	A	A	A	T	C
1	S1_164799445	0	165488228		30137	30137	0	0	0	0	G	A	G	A	G	A	G	A	C	A	G	A	G	T	A	T	C	G	T	T	T	T	A	A	G	A	T	T	A	A	C	C	T	T	T	A	T	T	C
1	S1_164810526	0	165499309		30138	30138	0	0	0	0	G	G	G	G	G	A	G	G	C	C	G	G	T	G	T	A	C	C	T	T	T	T	A	A	G	G	T	T	A	A	C	C	T	T	A	T	T	T	C
1	S1_164813432	0	165502215		30140	30140	0	0	0	0	G	G	G	G	G	G	G	G	C	C	G	G	T	T	A	T	C	C	T	C	T	T	T	A	G	G	T	C	A	T	C	T	T	C	T	A	T	A	C
1	S1_164817751	0	165506534		30141	30141	0	0	0	0	G	G	G	G	G	G	G	G	C	C	G	G	T	G	T	A	G	C	T	T	T	T	A	A	A	G	T	T	A	A	C	C	T	T	A	A	T	T	C
1	S1_164817785	0	165506568		30143	30143	0	0	0	0	G	G	G	G	G	G	G	G	C	C	G	G	G	T	T	T	C	C	T	C	T	T	A	A	G	G	T	C	A	T	C	T	T	C	A	A	T	A	C
1	S1_164817792	0	165506575		30144	30144	0	0	0	0	G	G	G	G	G	G	G	G	C	C	G	G	G	T	T	T	C	C	C	T	T	T	A	A	G	G	C	T	T	A	T	C	C	T	A	A	A	T	C
1	S1_164822088	0	165510871		30145	30145	0	0	0	0	G	G	G	A	G	A	G	A	C	C	G	A	G	T	T	T	C	C	T	T	T	T	A	A	G	G	T	T	A	A	C	C	T	T	A	A	T	T	C
1	S1_164822090	0	165510873		31333	31333	0	0	0	0	A	G	A	G	A	G	A	G	A	C	A	G	G	T	T	A	G	C	T	T	T	T	A	A	A	G	T	T	A	A	C	C	T	T	A	T	T	T	C
1	S1_164822099	0	165510882		31334	31334	0	0	0	0	G	G	G	G	G	G	G	G	C	C	G	G	T	T	T	A	G	C	T	T	T	T	A	A	A	G	T	C	A	T	C	T	T	C	A	T	T	A	C
1	S1_164822158	0	165510941		31336	31336	0	0	0	0	G	A	G	A	G	A	G	A	C	C	G	A	T	T	T	T	G	C	T	T	T	T	A	A	A	G	T	T	A	A	C	C	T	T	A	A	T	T	C
1	S1_164822159	0	165510942		31337	31337	0	0	0	0	G	G	G	G	G	G	G	G	C	C	G	G	T	G	T	T	C	C	T	T	T	T	A	A	G	G	C	C	T	T	T	T	C	C	A	A	A	A	C
1	S1_164822166	0	165510949		31338	31338	0	0	0	0	G	G	G	G	G	A	G	G	C	C	G	G	G	T	T	T	C	C	T	T	T	T	A	A	G	G	C	T	T	A	T	C	C	T	A	A	A	T	C
1	S1_164832183	0	165520966		31339	31339	0	0	0	0	A	G	A	G	A	G	A	G	A	C	A	G	T	G	T	T	G	C	T	T	T	T	A	A	A	G	T	T	A	A	C	C	T	T	A	A	T	T	C
1	S1_164832252	0	165521035		32298	32298	0	0	0	0	G	G	G	G	A	G	G	G	C	C	G	G	G	T	T	T	C	C	T	T	T	T	A	A	G	G	T	C	A	A	C	C	T	T	A	A	T	T	C
1	S1_164839540	0	165528323		32300	32300	0	0	0	0	G	A	G	A	G	A	G	A	C	A	G	A	T	T	T	T	C	C	C	T	T	T	A	A	G	G	C	C	T	T	T	T	C	C	A	A	A	A	C
1	S1_164839571	0	165528354		32301	32301	0	0	0	0	G	G	G	G	G	G	G	G	C	C	G	G	T	G	T	T	C	C	T	T	T	T	A	A	G	G	C	T	A	A	C	C	T	T	A	A	T	T	C
1	S1_164840351	0	165529134		32304	32304	0	0	0	0	G	G	G	G	G	G	G	G	C	C	G	G	T	G	T	T	C	C	T	T	T	T	A	A	G	G	C	C	A	T	C	T	T	C	A	A	T	A	C
1	S1_164848770	0	165537553		32306	32306	0	0	0	0	G	G	G	G	G	G	G	A	C	A	G	A	T	G	T	T	C	C	T	T	T	T	A	A	G	G	C	C	A	T	C	T	T	C	A	A	T	A	C
1	S1_164848772	0	165537555		3312	3312	0	0	0	0	G	G	G	G	G	G	G	G	C	C	G	G	G	T	T	T	C	C	T	T	T	T	A	A	G	G	T	T	A	A	C	C	T	T	A	A	T	T	C
1	S1_164848773	0	165537556		3313	3313	0	0	0	0	G	G	G	G	G	G	G	G	C	C	G	G	T	T	T	T	C	C	T	T	T	T	A	A	G	G	T	T	A	A	C	C	T	T	A	A	T	T	C
1	S1_164848777	0	165537560		3314	3314	0	0	0	0	G	G	G	G	A	G	A	G	C	C	G	G	T	G	T	T	C	C	T	T	T	T	A	A	G	G	T	T	A	A	C	C	T	T	A	A	T	T	C
1	S1_164855397	0	165544180		3315	3315	0	0	0	0	G	G	G	G	G	G	G	G	C	C	G	G	T	G	A	T	C	C	T	T	T	T	A	A	G	G	T	T	A	A	C	C	T	T	A	A	T	T	C
1	S1_164860198	0	165548981		3316	3316	0	0	0	0	G	A	G	A	G	A	G	A	C	A	G	A	T	G	A	T	C	C	T	T	T	T	A	A	G	G	T	T	A	A	C	C	T	T	A	A	T	T	C
1	S1_164867370	0	165556153		3317	3317	0	0	0	0	G	G	G	G	G	G	G	G	C	C	G	G	G	T	T	T	C	C	T	T	T	T	A	A	G	G	T	T	A	A	C	C	T	T	A	A	T	T	C
1	S1_164882211	0	165570994		3318	3318	0	0	0	0	G	G	G	G	G	G	G	G	A	C	G	G	T	G	T	T	C	C	T	T	T	T	A	A	G	G	T	T	A	A	C	C	T	T	A	A	T	T	C
1	S1_164882230	0	165571013		33321	33321	0	0	0	0	G	G	G	G	G	G	G	G	C	C	G	G	T	G	T	T	C	C	T	C	T	T	A	A	G	G	T	C	A	A	C	C	T	T	A	A	T	T	C
1	S1_164887241	0	165576021		33322	33322	0	0	0	0	G	A	G	A	G	A	G	A	C	A	G	A	G	T	T	T	C	C	T	T	G	T	A	A	G	G	T	C	A	T	C	T	T	C	A	A	T	A	C
1	S1_164891486	0	165580266		33323	33323	0	0	0	0	G	G	G	G	G	G	G	G	C	C	G	G	T	G	T	T	C	C	C	T	T	T	A	A	G	G	T	T	A	A	C	C	T	T	A	A	T	T	C
1	S1_164894281	0	165583061		33326	33326	0	0	0	0	G	G	G	G	G	G	G	G	C	C	G	G	G	T	T	A	C	C	T	T	T	T	A	T	G	G	T	C	A	T	C	T	T	C	A	A	T	A	C
1	S1_164900353	0	165589133		33327	33327	0	0	0	0	G	G	G	G	G	G	G	G	C	C	G	G	T	G	T	T	C	C	T	C	G	T	A	A	G	G	C	C	T	A	T	C	C	T	A	A	A	T	C
1	S1_164900380	0	165589160		33328	33328	0	0	0	0	G	G	G	G	G	G	G	G	C	C	G	G	G	T	A	T	C	C	T	T	T	T	A	A	G	G	C	T	T	A	T	C	C	T	A	A	A	T	C
1	S1_164906568	0	165595348		33329	33329	0	0	0	0	G	G	G	G	G	G	G	G	C	C	G	G	T	G	A	T	C	C	T	C	T	T	T	A	G	G	T	C	A	A	C	C	T	T	T	A	T	T	C
1	S1_164906585	0	165595365		34314	34314	0	0	0	0	G	G	G	G	G	G	G	G	C	C	G	G	G	T	T	T	C	C	T	C	T	T	A	A	G	G	C	C	T	T	T	T	C	C	A	A	A	A	C
1	S1_164909594	0	165598374		34315	34315	0	0	0	0	G	G	G	G	G	G	G	G	C	C	G	G	T	G	T	T	C	C	C	C	T	T	A	A	G	G	C	C	T	T	T	T	C	C	A	A	A	A	C
1	S1_164909855	0	165598635		34316	34316	0	0	0	0	A	G	A	G	A	G	A	G	A	C	A	G	T	G	T	T	G	C	T	C	T	T	A	A	A	G	T	C	A	T	C	T	T	C	A	A	T	A	C
1	S1_164914509	0	165603289		34317	34317	0	0	0	0	G	G	G	G	G	G	G	G	C	C	G	G	T	T	T	T	G	C	T	C	T	T	A	A	A	G	T	C	A	T	C	T	T	C	A	A	T	A	C
1	S1_164918404	0	165607184		34318	34318	0	0	0	0	G	G	G	G	G	G	G	G	C	A	G	G	T	G	T	T	C	C	T	T	T	T	A	A	A	G	T	C	A	T	C	T	T	C	A	A	T	A	C
1	S1_164923516	0	165612296		34319	34319	0	0	0	0	G	A	G	A	G	A	G	A	C	A	G	A	T	G	T	T	C	C	C	T	T	G	A	A	G	G	C	C	T	T	T	T	C	C	A	A	A	A	C
1	S1_164924420	0	165613200		34320	34320	0	0	0	0	G	G	G	G	G	G	G	G	C	C	G	G	T	G	T	T	C	C	C	T	T	T	A	A	G	G	C	C	T	T	T	T	C	C	A	A	A	A	C
1	S1_164928560	0	165617340		34321	34321	0	0	0	0	G	G	G	G	G	G	G	G	C	C	G	G	T	G	T	T	C	C	C	C	T	T	A	A	G	G	C	C	T	T	T	T	C	C	A	A	A	A	C
1	S1_164931451	0	165620231		34322	34322	0	0	0	0	G	G	G	G	G	G	G	G	C	C	G	G	T	G	T	T	C	G	C	T	T	T	A	A	G	A	C	T	T	A	T	C	C	T	A	A	A	T	C
1	S1_164931512	0	165620292		35339	35339	0	0	0	0	G	G	G	G	G	G	G	G	C	C	G	A	G	T	T	T	C	C	T	C	T	T	A	A	G	G	T	C	A	T	C	T	T	C	A	A	T	A	C
1	S1_164931515	0	165620295		35340	35340	0	0	0	0	G	G	A	G	A	G	A	G	C	C	G	G	G	T	T	T	C	C	T	T	T	T	A	A	G	G	T	C	A	A	C	C	T	T	A	A	T	T	C
1	S1_164935652	0	165624431		35342	35342	0	0	0	0	G	G	G	G	G	G	G	G	C	C	G	G	G	T	T	T	C	C	C	T	T	T	A	A	G	G	C	T	T	A	T	C	C	T	A	A	A	T	C
1	S1_164935676	0	165624455		35343	35343	0	0	0	0	G	G	G	G	G	G	G	G	C	A	G	G	T	G	T	T	C	C	C	T	T	T	A	A	G	G	C	T	T	A	T	C	C	T	A	A	A	T	C
1	S1_164935678	0	165624457		35344	35344	0	0	0	0	G	G	G	G	G	A	G	G	C	C	G	G	T	T	T	T	C	C	T	T	T	T	A	A	G	G	C	T	A	A	C	C	T	T	A	A	T	T	C
1	S1_164935716	0	165624495		35345	35345	0	0	0	0	G	G	G	G	G	G	A	G	A	C	A	G	G	T	T	A	C	C	T	T	T	T	A	A	G	G	T	C	A	A	C	C	T	T	A	A	T	T	C
1	S1_164935723	0	165624502		35346	35346	0	0	0	0	G	A	G	A	G	A	G	A	C	A	G	A	T	T	T	T	C	C	T	C	G	T	A	A	G	G	T	C	A	T	C	T	T	C	A	A	T	A	C
1	S1_164938052	0	165626831		36329	36329	0	0	0	0	G	G	G	G	G	G	G	G	C	C	G	G	G	T	T	T	C	C	T	T	T	T	A	A	G	G	T	C	A	T	C	T	T	C	A	A	T	A	C
1	S1_164938132	0	165626911		36330	36330	0	0	0	0	G	G	G	G	G	G	G	G	C	C	G	G	G	T	T	T	C	C	T	T	T	T	A	A	G	G	T	C	A	T	C	T	T	C	A	A	T	A	C
1	S1_164938629	0	165627408		36331	36331	0	0	0	0	G	G	G	G	G	G	G	G	C	C	G	G	G	T	T	T	C	C	T	T	G	T	A	A	G	G	C	T	T	A	T	C	C	T	A	A	A	T	C
1	S1_164938646	0	165627425		36332	36332	0	0	0	0	G	G	A	G	G	G	G	G	C	C	G	G	T	T	T	T	C	C	T	T	T	T	A	A	G	G	C	T	T	A	T	C	C	T	A	A	A	T	C
1	S1_164949142	0	165638540		36333	36333	0	0	0	0	G	G	G	G	G	G	G	G	C	C	G	G	T	G	A	T	C	C	T	T	T	T	A	A	G	G	C	T	T	A	T	C	C	T	T	A	A	T	C
1	S1_164949149	0	165638547		36335	36335	0	0	0	0	G	G	G	G	G	G	G	G	C	C	G	A	T	T	T	T	C	C	T	T	T	T	A	A	G	G	T	C	A	T	C	T	T	C	A	T	T	A	C
1	S1_164949237	0	165638635		36336	36336	0	0	0	0	G	G	G	G	G	G	G	G	C	C	G	G	G	T	T	A	C	C	T	T	T	T	A	A	G	G	T	C	A	T	C	T	T	C	A	A	T	A	C
1	S1_164951967	0	165641365		37315	37315	0	0	0	0	G	G	G	G	G	G	G	G	C	C	G	G	G	T	T	T	C	C	C	C	T	T	A	A	G	G	C	C	T	T	T	T	C	C	A	A	A	A	C
1	S1_164953806	0	165643205		37316	37316	0	0	0	0	G	G	G	G	G	G	G	G	C	C	G	G	G	T	T	T	C	C	C	T	T	T	A	A	G	G	C	T	T	A	T	C	C	T	A	A	A	T	C
1	S1_164958912	0	165648311		37317	37317	0	0	0	0	G	G	G	G	G	G	G	G	C	A	G	G	T	G	T	T	C	C	T	T	T	T	A	A	G	G	C	T	A	A	C	C	T	T	A	A	T	T	C
1	S1_164958930	0	165648329		37318	37318	0	0	0	0	G	A	G	A	G	A	G	A	C	A	G	A	G	T	T	T	C	C	C	T	T	T	A	A	G	G	C	T	T	A	T	C	C	T	A	A	A	T	C
1	S1_164960728	0	165650127		37319	37319	0	0	0	0	G	G	G	G	G	G	G	G	C	C	G	G	G	T	T	T	C	C	T	T	T	T	A	A	G	G	C	T	A	A	C	C	T	T	A	A	T	T	C
1	S1_164960748	0	165650147		38320	38320	0	0	0	0	G	G	G	G	G	G	G	G	C	C	G	G	T	T	T	T	G	C	T	T	T	T	A	A	A	G	T	C	A	T	C	T	T	C	A	A	T	A	C
1	S1_164960750	0	165650149		38321	38321	0	0	0	0	G	G	G	G	A	G	A	G	A	C	A	G	G	T	T	T	C	G	T	T	T	T	A	A	G	A	C	T	T	A	T	C	C	T	A	A	A	T	C
1	S1_164960781	0	165650180		38322	38322	0	0	0	0	G	A	G	A	G	A	G	A	C	A	G	A	T	G	T	T	C	G	T	T	G	T	A	A	G	A	C	T	T	A	T	C	C	T	A	A	A	T	C
1	S1_164960783	0	165650182		38323	38323	0	0	0	0	G	G	G	G	G	G	G	G	C	C	G	G	T	T	T	T	G	C	T	T	T	T	A	A	A	G	T	C	A	T	C	T	T	C	A	A	T	A	C
1	S1_164960827	0	165650226		38324	38324	0	0	0	0	G	A	G	A	G	A	G	A	C	A	G	A	G	T	T	T	C	G	T	T	T	T	A	A	G	A	C	T	T	A	T	C	C	T	T	A	A	T	C
1	S1_164963244	0	165652643		38325	38325	0	0	0	0	G	G	G	G	G	G	G	G	C	C	G	G	T	T	T	T	C	C	C	T	T	T	A	A	G	G	C	C	T	T	T	T	C	C	A	A	A	A	C
1	S1_164963251	0	165652650		38326	38326	0	0	0	0	G	G	G	G	G	G	G	G	C	C	G	G	T	T	A	T	C	C	T	C	T	T	A	A	G	G	T	C	A	T	C	T	T	C	T	A	T	A	C
1	S1_164963276	0	165652675		38327	38327	0	0	0	0	G	G	G	G	G	G	G	G	C	C	G	G	T	G	T	T	G	C	T	T	T	T	A	A	A	G	T	C	A	T	C	T	T	C	A	A	T	A	C
1	S1_164979315	0	165668714		39344	39344	0	0	0	0	G	G	A	G	G	G	G	G	C	C	A	G	T	G	T	T	C	C	C	T	T	T	A	A	G	G	C	T	A	A	T	C	C	T	A	A	A	T	C
1	S1_164979649	0	165669048		39345	39345	0	0	0	0	G	G	G	G	G	G	G	G	C	C	G	G	G	T	T	T	C	C	T	T	T	T	A	A	G	G	C	T	T	A	T	C	C	T	A	A	A	T	C
1	S1_164979656	0	165669055		39346	39346	0	0	0	0	G	G	G	G	G	G	G	A	C	C	G	G	G	T	T	T	C	C	T	T	G	T	A	A	G	G	T	C	A	T	C	T	T	C	A	A	T	A	C
1	S1_164979667	0	165669066		39348	39348	0	0	0	0	G	G	G	G	G	G	G	G	C	C	G	G	T	T	A	T	C	C	T	T	T	T	A	A	G	G	C	T	T	A	T	C	C	T	T	A	A	T	C
1	S1_164979701	0	165669100		39349	39349	0	0	0	0	G	G	G	G	G	G	G	G	C	C	G	G	T	G	A	T	C	C	T	T	T	T	A	A	G	G	T	C	A	T	C	T	T	C	A	A	T	A	C
1	S1_164979707	0	165669106		39350	39350	0	0	0	0	G	G	G	G	G	G	G	G	C	C	G	G	T	T	T	A	C	C	C	T	T	T	A	A	G	G	C	T	T	A	T	C	C	T	A	A	A	T	C
1	S1_164982266	0	165671665		40314	40314	0	0	0	0	G	G	G	G	G	G	G	G	C	C	G	G	T	T	T	T	C	C	T	T	T	T	A	A	G	G	T	T	A	A	C	C	T	T	A	A	T	T	C
1	S1_165016830	0	165705880		40315	40315	0	0	0	0	G	G	G	A	G	A	G	G	C	C	G	A	T	G	T	T	C	C	T	T	T	T	A	A	G	G	T	T	A	A	C	C	T	T	A	A	T	T	C
1	S1_165016902	0	165705952		40316	40316	0	0	0	0	G	G	G	G	G	G	G	G	C	C	G	G	T	T	T	T	C	C	T	T	T	T	A	A	G	G	C	T	T	A	T	C	C	T	A	A	A	T	C
1	S1_165026779	0	165715829		40317	40317	0	0	0	0	G	A	G	A	G	A	G	A	C	C	G	A	T	T	T	T	C	C	T	T	G	T	A	A	G	G	T	T	A	A	C	C	T	T	A	A	T	T	C
1	S1_165026789	0	165715839		40318	40318	0	0	0	0	G	G	G	G	G	G	G	G	C	C	G	G	T	T	T	T	C	C	T	T	T	T	A	A	G	G	C	T	T	A	T	C	C	T	A	A	A	T	C
1	S1_165026801	0	165715851		40320	40320	0	0	0	0	G	G	G	G	G	G	G	G	C	C	G	G	T	G	T	A	C	C	T	T	T	T	A	A	G	G	T	T	A	A	C	C	T	T	A	A	T	T	C
1	S1_165034288	0	165723338		40322	40322	0	0	0	0	G	G	G	G	G	G	G	G	C	C	G	G	T	G	T	T	C	C	T	T	T	T	A	A	G	G	T	T	A	A	C	C	T	T	A	A	T	T	C
1	S1_165034328	0	165723378		40323	40323	0	0	0	0	G	G	G	G	G	G	G	G	C	C	G	G	T	T	T	A	C	C	T	T	T	T	A	T	G	G	T	T	A	A	C	C	T	T	A	A	T	T	C
1	S1_165035066	0	165724116		41330	41330	0	0	0	0	G	A	G	A	G	A	G	A	C	A	G	A	T	G	T	T	C	C	T	T	T	T	A	A	G	G	C	T	A	A	C	C	T	T	A	A	T	T	C
1	S1_165035150	0	165724200		41331	41331	0	0	0	0	G	G	G	A	G	A	G	A	C	A	G	A	T	T	T	T	C	C	T	T	T	T	A	A	G	G	T	C	A	T	C	T	T	C	A	A	T	A	C
1	S1_165048214	0	165737264		41333	41333	0	0	0	0	G	G	G	G	G	G	G	G	C	C	G	G	T	T	T	T	C	C	T	T	T	T	A	A	G	G	C	C	T	A	T	C	C	T	A	A	A	T	C
1	S1_165050225	0	165739275		41334	41334	0	0	0	0	G	G	G	G	A	G	A	G	C	C	A	G	G	T	T	T	C	C	T	T	T	T	A	A	G	G	C	C	T	A	T	C	C	T	A	A	A	T	C
1	S1_165050368	0	165739418		41335	41335	0	0	0	0	G	G	G	A	G	A	G	G	C	C	G	A	T	T	T	T	C	C	T	T	T	T	A	A	G	G	T	C	A	T	C	T	T	C	A	A	T	A	C
1	S1_165050453	0	165739503		42108	42108	0	0	0	0	G	G	G	G	G	G	G	G	C	C	G	G	G	T	T	T	C	C	T	T	T	G	A	A	G	G	T	C	A	T	C	T	T	C	A	A	T	A	C
1	S1_165050458	0	165739508		42109	42109	0	0	0	0	G	G	G	G	G	G	G	G	C	C	G	G	G	T	T	T	C	C	T	T	T	T	A	A	G	G	T	C	A	T	C	T	T	C	A	A	T	A	C
1	S1_165051326	0	165740376		42110	42110	0	0	0	0	G	G	G	G	G	G	G	G	C	C	G	A	G	T	T	T	C	C	T	C	G	T	A	A	G	G	T	C	A	T	C	T	T	C	A	A	T	A	C
1	S1_165051357	0	165740407		42111	42111	0	0	0	0	G	G	G	G	G	G	G	G	C	C	G	G	T	G	T	T	C	C	T	T	T	T	A	A	G	G	C	T	T	A	T	C	C	T	A	A	A	T	C
1	S1_165051365	0	165740415		42112	42112	0	0	0	0	G	G	G	G	G	G	G	G	C	C	G	G	T	G	T	T	C	G	C	T	T	T	A	A	G	A	C	T	T	A	T	C	C	T	A	A	A	T	C
1	S1_165052612	0	165741662		4322	4322	0	0	0	0	G	G	G	G	G	G	G	G	C	C	G	G	T	G	T	T	C	C	T	T	T	T	A	A	G	G	C	T	T	A	T	C	C	T	A	A	A	T	C
1	S1_165052637	0	165741687		4325	4325	0	0	0	0	G	A	G	A	G	A	G	A	C	A	G	A	T	G	T	T	G	G	T	T	T	T	A	A	A	A	T	T	A	A	C	C	T	T	A	A	T	T	C
1	S1_165054400	0	165743450		4326	4326	0	0	0	0	G	G	G	G	G	G	G	G	C	C	G	G	T	G	T	T	G	C	T	T	T	T	A	A	A	G	T	C	A	T	C	T	T	C	A	A	T	A	C
1	S1_165055097	0	165744147		4327	4327	0	0	0	0	G	G	G	G	G	G	G	G	C	C	G	G	T	G	T	A	G	C	T	T	T	T	A	A	A	G	T	T	A	A	C	C	T	C	A	T	T	T	C
1	S1_165060818	0	165749868		4328	4328	0	0	0	0	G	G	G	G	G	G	G	G	C	C	G	G	T	G	T	T	G	G	T	T	T	T	A	A	A	A	T	T	A	A	C	C	T	T	T	A	T	T	C
1	S1_165060852	0	165749902		4329	4329	0	0	0	0	G	G	A	G	G	G	G	G	C	C	G	G	T	G	T	A	G	C	T	T	T	T	A	A	A	G	T	C	A	T	C	T	T	C	A	T	T	A	C
1	S1_165060864	0	165749914		4330	4330	0	0	0	0	G	G	G	G	A	G	G	G	C	C	G	G	T	G	T	T	C	G	T	T	T	T	A	A	G	A	C	T	T	A	T	C	C	T	A	A	A	T	C
1	S1_165060869	0	165749919		4331	4331	0	0	0	0	G	G	A	G	G	G	G	G	C	C	G	G	G	T	T	T	C	G	T	T	T	T	A	A	G	A	C	T	T	A	T	C	C	T	A	A	A	T	C
1	S1_165064008	0	165753058		43353	43353	0	0	0	0	G	G	G	G	G	G	G	G	C	C	G	G	G	T	T	T	G	C	T	C	T	T	A	A	A	G	T	C	A	T	C	T	T	C	A	A	T	A	C
1	S1_165064031	0	165753081		43356	43356	0	0	0	0	G	G	G	G	G	G	G	G	C	C	G	G	T	T	T	T	C	C	C	T	T	T	A	A	G	G	C	T	T	A	T	C	C	T	A	A	A	T	C
1	S1_165066453	0	165755503		43357	43357	0	0	0	0	G	G	G	G	G	G	G	G	C	C	G	G	T	T	T	T	C	G	T	T	G	T	A	A	G	A	C	T	A	A	C	C	T	T	A	A	T	T	C
1	S1_165066462	0	165755512		43358	43358	0	0	0	0	A	G	A	G	A	G	A	G	A	C	A	G	T	T	T	T	G	C	T	T	T	G	A	A	A	G	T	C	A	A	C	C	T	T	A	A	T	T	C
1	S1_165066559	0	165755609		44304	44304	0	0	0	0	G	G	G	G	G	G	G	G	C	C	G	G	G	T	T	T	C	C	C	T	T	T	A	A	G	G	C	T	T	A	T	C	C	T	A	A	A	T	C
1	S1_165070483	0	165759533		44305	44305	0	0	0	0	A	G	G	G	A	G	A	G	C	C	G	G	T	T	T	T	C	C	C	T	T	G	A	A	G	G	C	T	T	A	T	C	C	T	A	A	A	T	C
1	S1_165070526	0	165759576		44306	44306	0	0	0	0	G	G	G	G	G	G	G	A	C	C	G	G	G	T	T	T	C	C	T	T	T	T	A	A	G	G	T	T	A	A	C	C	T	T	A	A	T	T	C
1	S1_165070532	0	165759582		44307	44307	0	0	0	0	G	G	G	G	G	G	G	G	C	C	G	G	T	T	T	T	C	C	T	C	T	T	A	A	G	G	T	C	A	T	C	T	T	C	A	A	T	A	C
1	S1_165070554	0	165759604		44308	44308	0	0	0	0	G	G	G	G	G	G	G	G	C	C	G	G	T	G	T	T	C	C	T	T	T	T	A	A	G	G	T	T	A	A	C	C	T	T	A	A	T	T	C
1	S1_165082256	0	165771306		44309	44309	0	0	0	0	G	G	G	G	G	G	G	G	C	C	G	G	T	G	T	T	C	C	C	T	T	T	A	A	G	G	C	T	T	A	T	C	C	T	A	A	A	T	C
1	S1_165086746	0	165775796		44310	44310	0	0	0	0	G	G	G	G	G	G	G	G	C	C	G	G	G	T	T	T	C	C	T	C	T	T	A	A	G	G	T	C	A	T	C	T	T	C	A	A	T	A	C
1	S1_165088871	0	165777921		44311	44311	0	0	0	0	G	G	G	G	G	G	G	G	C	C	A	G	G	T	T	T	C	C	C	T	T	T	A	A	G	G	C	T	T	A	T	C	C	T	A	A	A	T	C
1	S1_165092325	0	165781375		45326	45326	0	0	0	0	G	G	G	G	G	G	G	G	C	C	G	G	T	G	T	T	C	C	T	T	T	T	A	A	G	G	C	T	T	A	T	C	C	T	A	A	A	T	C
1	S1_165092342	0	165781392		45327	45327	0	0	0	0	G	G	G	G	G	G	G	G	C	C	G	G	T	G	T	T	C	C	T	C	T	T	A	A	G	G	C	C	T	T	T	T	C	C	A	A	A	A	C
1	S1_165092371	0	165781421		45328	45328	0	0	0	0	G	G	G	G	G	G	G	G	C	A	G	G	G	T	T	T	C	C	C	T	T	T	A	A	G	G	C	C	T	T	T	T	C	C	A	A	A	A	C
1	S1_165092412	0	165781462		45329	45329	0	0	0	0	G	A	G	A	G	A	G	A	C	C	G	A	G	T	T	T	C	C	C	T	T	T	A	A	G	G	C	C	T	T	T	T	C	C	A	A	A	A	C
1	S1_165092413	0	165781463		46141	46141	0	0	0	0	G	G	G	G	G	G	G	G	C	A	G	G	T	G	T	T	C	C	T	T	T	T	A	A	G	G	T	T	A	A	C	C	T	T	A	A	T	T	C
1	S1_165092415	0	165781465		46149	46149	0	0	0	0	A	A	A	A	A	A	A	A	A	A	G	A	G	T	T	T	C	C	T	T	T	T	A	A	G	G	T	T	A	A	C	C	T	T	A	A	T	T	C
1	S1_165092417	0	165781467		46150	46150	0	0	0	0	G	A	G	A	G	A	G	A	C	A	G	A	T	G	T	T	C	C	T	T	T	T	A	A	G	G	T	T	A	A	C	C	T	T	A	A	T	T	C
1	S1_165092424	0	165781474		46151	46151	0	0	0	0	G	G	G	G	G	G	G	G	C	C	G	G	T	G	T	T	C	C	T	T	T	T	A	A	G	G	T	T	A	A	C	C	T	T	A	A	T	T	C
1	S1_165092426	0	165781476		46152	46152	0	0	0	0	G	G	G	G	G	G	G	G	C	C	G	G	T	T	T	T	C	C	T	T	T	T	A	A	G	G	T	T	A	A	C	C	T	T	A	A	T	T	C
1	S1_165092427	0	165781477		46153	46153	0	0	0	0	G	G	G	G	G	G	G	G	C	C	G	G	T	T	T	T	C	C	T	C	T	T	A	A	G	G	T	C	A	T	C	T	T	C	A	A	T	A	C
1	S1_165110729	0	165799779		46154	46154	0	0	0	0	G	G	G	G	G	G	A	G	C	C	A	G	T	G	T	T	C	C	T	T	T	T	A	A	G	G	T	T	A	A	C	C	T	T	A	A	T	T	A
1	S1_165110749	0	165799799		46155	46155	0	0	0	0	G	G	G	G	G	A	G	A	C	C	G	A	T	T	T	T	C	C	T	T	T	T	A	A	G	G	T	T	A	A	C	C	T	T	A	A	T	T	C
1	S1_165110750	0	165799800		46156	46156	0	0	0	0	G	G	G	G	G	G	G	G	C	C	G	G	G	T	T	T	C	C	C	T	T	T	A	A	G	G	C	T	T	A	T	C	C	T	A	A	A	T	C
1	S1_165112897	0	165801947		47136	47136	0	0	0	0	G	G	G	G	G	G	G	G	C	C	G	G	T	T	T	T	C	C	T	T	T	T	A	A	G	G	C	T	T	A	T	C	C	T	A	A	A	T	C
1	S1_165115718	0	165804768		47137	47137	0	0	0	0	G	G	G	A	G	A	G	A	C	A	G	A	T	T	T	T	C	C	T	T	T	T	A	A	G	G	T	C	A	T	C	T	T	C	A	A	T	A	C
1	S1_165115768	0	165804818		47138	47138	0	0	0	0	G	G	G	G	A	G	G	G	C	A	G	G	G	T	T	T	C	C	T	T	T	T	A	A	G	G	T	T	A	A	C	C	T	T	A	A	T	T	C
1	S1_165118717	0	165807767		47139	47139	0	0	0	0	G	G	G	G	G	G	G	G	C	C	A	G	T	G	T	T	C	C	T	T	T	G	A	A	G	G	T	T	A	A	C	C	T	T	A	A	T	T	C
1	S1_165121111	0	165810161		47140	47140	0	0	0	0	G	G	G	G	G	G	G	G	C	C	G	G	G	T	T	T	C	C	T	T	T	T	A	A	G	G	T	C	A	T	C	T	T	C	A	A	T	A	C
1	S1_165122783	0	165811833		47141	47141	0	0	0	0	G	G	G	G	G	G	G	G	C	C	G	G	G	T	T	T	C	C	T	T	T	T	A	A	G	G	T	T	A	A	C	C	T	T	A	A	T	T	C
1	S1_165122803	0	165811853		47142	47142	0	0	0	0	A	G	A	G	A	G	G	G	A	C	A	G	G	T	T	T	C	C	T	T	T	T	A	A	G	G	T	T	A	A	C	C	T	T	A	A	T	T	C
1	S1_165136180	0	165825231		48299	48299	0	0	0	0	G	G	G	A	G	A	G	A	C	C	G	A	G	T	T	T	C	C	C	T	T	G	A	A	G	G	C	T	T	A	T	C	C	T	A	A	A	T	C
1	S1_165136227	0	165825278		48300	48300	0	0	0	0	G	G	G	G	G	G	G	G	C	C	G	G	G	T	T	T	C	C	C	T	T	T	A	A	G	G	C	T	T	A	T	C	C	T	A	A	A	T	C
1	S1_165136243	0	165825294		48302	48302	0	0	0	0	G	G	G	G	G	G	G	G	C	C	G	G	G	T	T	T	C	C	T	C	T	T	A	A	G	G	T	C	A	T	C	T	T	C	A	A	T	A	C
1	S1_165136271	0	165825322		48304	48304	0	0	0	0	A	G	A	G	A	G	A	G	A	C	A	G	G	T	T	T	C	C	T	T	T	T	A	A	G	G	C	T	T	A	T	C	C	T	A	A	A	T	C
1	S1_165140420	0	165829471		49346	49346	0	0	0	0	A	G	A	G	A	G	A	G	A	C	A	G	T	G	T	T	C	C	C	C	T	T	A	A	G	G	C	C	A	T	C	T	T	C	A	A	T	A	C
1	S1_165148283	0	165837334		49347	49347	0	0	0	0	G	G	G	A	G	G	G	G	C	C	G	G	T	G	T	T	C	C	C	C	T	T	A	A	G	G	C	C	T	T	T	T	C	C	A	A	A	A	C
1	S1_165148331	0	165837382		49348	49348	0	0	0	0	G	G	G	G	G	G	G	G	C	C	G	G	T	G	T	T	C	C	T	C	T	T	A	A	G	G	C	C	T	T	T	T	C	C	A	A	A	A	C
1	S1_165155668	0	165844719		49349	49349	0	0	0	0	G	G	G	G	G	G	G	G	C	C	G	G	T	G	T	T	C	C	C	C	T	T	A	A	G	G	C	C	T	T	T	T	C	C	A	A	A	A	C
1	S1_165156713	0	165845764		49351	49351	0	0	0	0	G	G	G	G	G	G	G	G	C	C	G	G	T	T	T	T	C	C	T	C	T	T	A	A	G	G	C	C	T	T	T	T	C	C	A	A	A	A	C
1	S1_165159975	0	165849026		49352	49352	0	0	0	0	G	A	G	A	G	A	G	A	C	A	G	A	T	G	T	T	C	C	C	C	T	T	A	A	G	G	C	C	T	A	T	C	C	T	A	A	A	T	C
1	S1_165162296	0	165851347		49353	49353	0	0	0	0	G	G	G	G	G	G	G	G	C	C	G	G	G	T	T	T	C	C	C	C	T	T	A	A	G	G	C	C	T	T	T	T	C	C	A	A	A	A	C
1	S1_165170470	0	165859521		49355	49355	0	0	0	0	G	G	G	G	G	G	G	G	C	C	G	G	T	G	T	T	C	C	C	T	T	T	A	A	G	G	C	C	T	T	T	T	C	C	A	A	A	A	C
1	S1_165170507	0	165859558		50324	50324	0	0	0	0	G	G	G	G	G	A	G	G	C	C	G	A	G	T	T	T	C	C	T	C	T	T	A	A	G	G	C	C	T	T	T	T	C	C	A	A	A	A	C
1	S1_165171734	0	165860785		50325	50325	0	0	0	0	G	G	G	A	G	A	G	G	C	C	G	A	G	T	T	T	C	C	C	T	T	T	A	A	G	G	C	T	T	A	T	C	C	T	A	A	A	T	C
1	S1_165171736	0	165860787		50326	50326	0	0	0	0	G	G	G	G	G	G	G	G	C	C	G	G	T	G	T	T	C	C	C	T	T	T	A	A	G	G	C	T	T	A	T	C	C	T	A	A	A	T	C
1	S1_165172813	0	165861864		50327	50327	0	0	0	0	G	A	G	A	G	A	G	A	C	A	G	A	T	G	T	T	C	C	T	T	G	T	A	A	G	G	T	C	A	T	C	T	T	C	A	A	T	A	C
1	S1_165172832	0	165861883		50328	50328	0	0	0	0	G	G	G	G	G	A	G	G	C	C	G	G	T	G	T	T	C	C	C	C	T	T	A	A	G	G	C	C	T	T	T	T	C	C	A	A	A	A	C
1	S1_165172847	0	165861898		50330	50330	0	0	0	0	G	G	G	G	G	G	G	G	C	C	G	G	T	G	T	T	C	C	T	T	T	G	A	A	G	G	T	C	A	T	C	T	T	C	A	A	T	A	C
1	S1_165172876	0	165861927		50331	50331	0	0	0	0	G	G	G	G	G	G	G	G	C	C	G	G	T	T	T	T	C	C	T	T	T	T	A	A	G	G	T	C	A	T	C	T	T	C	A	A	T	A	C
1	S1_165172885	0	165861936		51337	51337	0	0	0	0	G	G	G	G	G	G	G	G	C	C	G	G	G	T	T	T	C	G	C	T	T	T	A	A	G	A	C	T	T	T	T	C	C	T	A	A	A	T	C
1	S1_165172893	0	165861944		51338	51338	0	0	0	0	G	G	G	G	G	G	G	G	C	C	G	G	G	T	T	T	G	C	T	C	T	T	A	A	A	G	T	C	A	T	C	T	T	C	A	A	T	A	C
1	S1_165172902	0	165861953		51339	51339	0	0	0	0	G	G	G	G	G	G	G	G	C	C	G	G	G	T	T	T	C	C	C	T	T	T	A	A	G	G	C	T	T	A	T	C	C	T	A	A	A	T	C
1	S1_165173197	0	165862248		51340	51340	0	0	0	0	G	G	G	G	G	G	G	G	C	C	G	G	T	T	T	T	G	C	T	C	T	T	A	A	A	G	T	C	A	T	C	T	T	C	A	A	T	A	C
1	S1_165173922	0	165862973		51341	51341	0	0	0	0	G	G	G	A	G	G	G	G	C	C	G	G	T	G	T	T	C	C	T	C	T	T	A	A	A	G	T	C	A	T	C	T	T	C	A	A	T	A	C
1	S1_165188950	0	165878001		52301	52301	0	0	0	0	A	G	A	A	A	A	A	A	A	C	A	A	T	G	T	T	G	C	T	T	T	T	A	A	A	G	T	T	A	A	C	C	T	T	A	A	T	T	C
1	S1_165193710	0	165882467		52302	52302	0	0	0	0	G	G	G	G	G	G	G	G	C	C	G	G	T	G	T	T	C	G	T	T	T	T	A	A	G	A	T	T	A	A	C	C	T	T	A	A	T	T	A
1	S1_165193717	0	165882474		52303	52303	0	0	0	0	G	A	G	A	G	A	G	A	C	A	G	A	T	T	T	T	C	C	T	T	T	T	A	A	G	G	T	T	A	A	C	C	T	T	A	A	T	T	C
1	S1_165209611	0	165898368		52304	52304	0	0	0	0	G	G	G	G	G	G	G	G	C	C	G	G	T	T	T	T	G	C	T	T	T	T	A	A	A	G	T	T	A	A	C	C	T	T	A	A	T	T	C
1	S1_165209781	0	165898538		52305	52305	0	0	0	0	G	G	G	G	G	G	G	G	C	C	G	A	T	T	T	T	G	C	T	T	T	T	A	A	A	G	T	T	A	A	C	C	T	T	A	A	T	T	C
1	S1_165209804	0	165898561		52306	52306	0	0	0	0	G	G	G	G	G	G	G	G	C	C	G	G	T	T	T	T	C	C	T	T	T	T	A	A	G	G	T	T	A	A	C	C	T	T	A	A	T	T	C
1	S1_165209830	0	165898587		52307	52307	0	0	0	0	G	A	G	A	G	A	G	A	C	C	G	G	G	T	T	T	C	C	T	T	T	T	A	A	G	G	T	T	A	A	C	C	T	T	A	A	T	T	C
1	S1_165209869	0	165898626		53359	53359	0	0	0	0	G	A	G	A	G	A	G	A	C	C	G	A	G	T	T	T	C	C	T	T	T	T	A	A	G	G	T	C	A	T	C	T	T	C	A	A	T	A	C
1	S1_165209870	0	165898627		53360	53360	0	0	0	0	G	G	G	G	G	G	G	G	C	C	G	G	T	G	T	T	C	C	T	T	T	G	A	A	G	G	C	C	A	T	C	T	T	C	A	A	T	A	C
1	S1_165209874	0	165898631		53361	53361	0	0	0	0	G	G	G	G	G	G	G	G	C	C	G	G	T	G	T	T	C	C	T	T	T	T	A	A	G	G	C	C	A	T	C	T	T	C	A	A	T	A	C
1	S1_165209887	0	165898644		53362	53362	0	0	0	0	G	G	G	G	G	G	G	G	C	C	G	G	T	G	T	T	C	C	T	T	T	T	A	A	G	G	C	C	T	A	T	C	C	T	A	A	A	T	C
1	S1_165209888	0	165898645		53363	53363	0	0	0	0	G	G	G	G	A	G	A	G	A	C	A	G	G	T	T	T	C	C	T	T	T	T	A	A	G	G	C	C	T	T	T	T	C	C	A	A	A	A	C
1	S1_165217311	0	165906068		53364	53364	0	0	0	0	G	G	G	G	G	G	G	G	C	C	G	G	T	G	T	T	C	C	T	T	T	T	A	A	G	G	C	T	T	A	T	C	C	T	A	A	A	T	C
1	S1_165228549	0	165917306		53365	53365	0	0	0	0	G	G	G	G	G	G	G	G	C	C	G	G	T	G	T	T	C	C	T	T	T	T	A	A	G	G	C	T	A	A	C	C	T	T	A	A	T	T	C
1	S1_165228558	0	165917315		53366	53366	0	0	0	0	G	G	G	G	G	G	G	G	C	C	G	G	T	G	T	T	C	C	T	T	T	T	A	A	G	G	C	C	T	T	T	T	C	C	A	A	A	A	C
1	S1_165228561	0	165917318		53367	53367	0	0	0	0	A	G	A	G	A	G	A	G	C	C	A	G	T	G	T	T	C	C	T	T	T	T	A	A	G	G	C	C	T	T	T	T	C	C	A	A	A	A	C
1	S1_165228595	0	165917352		53368	53368	0	0	0	0	G	G	G	G	G	G	G	G	C	C	G	G	T	T	T	T	C	C	T	T	T	T	A	A	G	G	T	C	A	T	C	T	T	C	A	A	T	A	C
1	S1_165238981	0	165927738		5336	5336	0	0	0	0	G	G	G	G	G	G	G	G	C	C	G	G	G	T	T	T	C	C	T	C	T	T	A	A	G	G	C	C	T	T	T	T	C	C	A	A	A	A	C
1	S1_165238996	0	165927753		5337	5337	0	0	0	0	G	G	G	G	G	G	G	G	C	C	G	G	T	G	T	T	C	C	C	T	T	T	A	A	G	G	C	T	T	A	T	C	C	T	A	A	A	T	C
1	S1_165246622	0	165935380		5338	5338	0	0	0	0	G	G	G	G	G	G	G	G	C	C	G	G	T	T	T	T	C	C	C	C	T	T	A	A	G	G	C	C	T	T	T	T	C	C	A	A	A	A	C
1	S1_165247169	0	165935927		5339	5339	0	0	0	0	G	A	G	A	G	A	G	A	C	A	G	A	G	T	T	T	C	C	C	C	T	T	A	A	G	G	C	C	T	T	T	T	C	C	A	A	A	A	C
1	S1_165247195	0	165935953		5340	5340	0	0	0	0	G	G	G	G	G	G	G	G	C	C	G	G	G	T	T	A	C	C	C	T	T	T	A	A	G	G	C	T	T	A	T	C	C	T	A	A	A	T	C
1	S1_165254699	0	165943457		5341	5341	0	0	0	0	A	G	A	G	A	G	A	G	C	C	G	G	G	T	T	A	C	C	C	T	T	G	A	A	G	G	C	C	T	T	T	T	C	C	A	A	A	A	C
1	S1_165254701	0	165943459		54301	54301	0	0	0	0	G	G	G	G	G	G	G	G	C	C	G	G	T	T	T	T	C	C	T	T	T	G	A	A	G	G	T	T	A	A	C	C	T	T	A	A	T	T	C
1	S1_165255185	0	165943943		54302	54302	0	0	0	0	G	G	G	G	G	G	G	G	C	C	G	G	G	T	T	T	C	C	T	T	T	T	A	A	G	G	T	T	A	A	C	C	T	T	A	A	T	T	C
1	S1_165255190	0	165943948		54303	54303	0	0	0	0	A	G	A	G	A	G	A	G	A	C	A	G	T	T	T	A	C	C	T	T	T	T	A	T	G	G	T	T	A	A	C	C	T	T	A	T	T	T	C
1	S1_165255228	0	165943986		54306	54306	0	0	0	0	G	G	G	G	G	G	A	G	C	C	G	G	T	T	T	T	C	C	T	T	T	T	A	A	G	G	T	T	A	A	C	C	T	T	A	A	T	T	C
1	S1_165255230	0	165943988		55320	55320	0	0	0	0	G	G	G	G	G	G	G	G	C	C	G	G	T	T	A	T	C	C	C	T	T	T	A	A	G	G	C	C	T	A	T	C	C	T	T	A	A	T	C
1	S1_165255247	0	165944005		55322	55322	0	0	0	0	G	G	G	G	G	G	G	A	C	C	G	G	G	T	T	T	G	G	T	T	T	T	A	A	A	A	T	T	A	A	C	C	T	T	A	A	T	T	C
1	S1_165255295	0	165944053		55323	55323	0	0	0	0	A	G	A	G	A	G	A	G	A	C	A	G	T	T	T	T	C	C	T	C	T	T	A	A	G	G	C	C	A	T	C	T	T	C	A	A	T	A	C
1	S1_165258838	0	165947596		56265	56265	0	0	0	0	G	G	G	A	G	A	G	A	C	A	G	G	T	G	A	T	C	G	T	T	T	T	T	A	G	A	C	T	T	A	T	C	C	T	T	A	A	T	C
1	S1_165258863	0	165947621		56266	56266	0	0	0	0	G	G	G	G	G	G	G	G	C	C	G	G	T	T	A	T	C	G	T	T	T	T	T	A	G	A	C	T	T	A	T	C	C	T	T	A	A	T	C
1	S1_165258931	0	165947689		56267	56267	0	0	0	0	G	A	G	A	G	A	G	A	C	A	G	A	T	G	A	T	C	C	T	T	T	T	T	A	G	A	C	T	T	A	T	C	C	T	T	A	A	T	C
1	S1_165267703	0	165956464		56268	56268	0	0	0	0	G	G	G	G	A	G	G	G	C	C	G	G	T	G	A	T	C	C	T	C	T	T	A	A	G	G	C	C	T	T	T	T	C	C	T	A	A	A	C
1	S1_165267730	0	165956491		56269	56269	0	0	0	0	G	G	G	G	G	G	G	G	C	C	G	G	T	T	T	T	C	C	C	T	T	T	A	A	G	G	C	C	T	T	T	T	C	C	A	A	A	A	C
1	S1_165267760	0	165956521		56270	56270	0	0	0	0	A	G	G	G	G	G	A	G	A	C	G	G	T	T	T	T	C	C	T	C	T	T	A	A	G	G	C	C	T	T	T	T	C	C	A	A	A	A	C
1	S1_165269262	0	165958023		56271	56271	0	0	0	0	G	G	G	G	G	G	G	G	C	C	G	G	G	T	T	T	G	C	T	T	T	T	A	A	A	G	T	C	A	T	C	T	T	C	A	A	T	A	C
1	S1_165269264	0	165958025		57184	57184	0	0	0	0	G	G	G	G	G	G	G	G	C	C	G	G	T	T	A	T	C	C	T	T	T	T	A	A	G	G	C	C	T	A	T	C	C	T	A	A	A	T	C
1	S1_165269289	0	165958050		57185	57185	0	0	0	0	G	G	G	G	G	G	G	G	C	C	G	G	T	T	T	T	C	C	T	C	T	T	A	A	G	G	C	C	T	T	T	T	C	C	A	A	A	A	C
1	S1_165271199	0	165959960		59337	59337	0	0	0	0	G	G	G	G	G	G	G	G	C	C	G	G	G	T	T	T	C	C	T	T	T	T	A	A	G	G	T	C	A	T	C	T	T	C	A	A	T	A	C
1	S1_165274496	0	165963257		60324	60324	0	0	0	0	G	G	G	G	G	G	G	G	C	C	G	G	T	T	A	T	C	C	C	T	T	T	T	A	G	G	C	C	A	T	C	T	T	C	T	A	T	A	C
1	S1_165274550	0	165963311		60327	60327	0	0	0	0	G	G	G	G	A	G	G	G	C	C	G	G	T	T	T	A	C	C	T	T	T	T	A	T	G	G	T	C	A	T	C	T	T	C	A	T	T	A	A
1	S1_165274551	0	165963312		60328	60328	0	0	0	0	G	G	G	G	G	G	G	G	C	C	G	G	T	T	T	T	C	C	T	T	G	T	A	A	G	G	C	T	A	A	C	C	T	T	A	A	T	T	C
1	S1_165274552	0	165963313		60329	60329	0	0	0	0	G	G	G	G	G	G	G	G	C	C	G	G	T	T	T	T	C	C	T	T	T	T	A	A	G	G	T	C	A	A	C	C	T	T	A	A	T	T	C
1	S1_165274559	0	165963320		60330	60330	0	0	0	0	G	A	G	A	G	A	G	A	C	A	G	A	T	T	T	T	C	C	T	T	T	T	A	A	G	G	C	T	A	A	C	C	T	T	A	A	T	T	C
1	S1_165274561	0	165963322		60331	60331	0	0	0	0	G	G	G	G	G	G	G	G	C	C	G	G	G	T	T	T	C	C	T	T	T	T	A	A	G	G	T	C	A	A	C	C	T	T	A	A	T	T	C
1	S1_165274563	0	165963324		61329	61329	0	0	0	0	G	G	G	G	G	G	G	G	C	C	G	G	G	T	T	A	C	C	C	T	T	T	A	T	G	G	C	C	T	T	T	T	C	C	A	T	A	A	C
1	S1_165274564	0	165963325		62321	62321	0	0	0	0	G	G	G	G	G	A	G	G	C	C	G	G	G	T	T	T	C	G	T	T	T	T	A	A	G	A	C	T	A	A	C	C	T	T	A	A	T	T	C
1	S1_165274566	0	165963327		62322	62322	0	0	0	0	G	G	G	G	G	G	G	G	C	C	G	G	T	T	T	T	G	C	T	T	T	T	A	A	A	G	T	C	A	A	C	C	T	T	A	A	T	T	C
1	S1_165275479	0	165964240		62323	62323	0	0	0	0	A	G	A	G	A	G	A	G	A	C	A	G	T	G	T	T	G	C	T	T	T	G	A	A	A	G	T	C	A	A	C	C	T	T	A	A	T	T	C
1	S1_165275492	0	165964253		63163	63163	0	0	0	0	G	G	G	G	G	G	G	G	C	C	G	G	G	T	A	T	C	G	T	T	T	T	A	A	G	A	T	T	A	A	C	C	T	T	T	A	T	T	C
1	S1_165275497	0	165964258		63165	63165	0	0	0	0	G	G	G	G	G	G	G	G	C	C	G	G	T	T	T	A	G	C	T	T	T	T	A	T	A	G	T	C	A	A	C	C	T	T	A	A	T	T	C
1	S1_165278493	0	165967254		63166	63166	0	0	0	0	G	G	G	G	G	G	G	G	C	C	G	G	T	T	T	A	C	C	C	T	T	T	A	T	G	G	C	T	T	A	T	C	C	T	A	T	A	T	C
1	S1_165278533	0	165967294		63167	63167	0	0	0	0	G	G	G	G	G	G	G	G	C	C	G	G	T	G	T	T	C	C	T	C	T	T	A	A	G	G	C	C	A	T	C	T	T	C	A	A	T	A	C
1	S1_165278551	0	165967312		63168	63168	0	0	0	0	G	G	G	G	G	G	G	G	C	C	G	G	G	T	T	T	C	C	T	C	T	T	A	A	G	G	T	C	A	T	C	T	T	C	A	A	T	A	C
1	S1_165279371	0	165968132		63169	63169	0	0	0	0	G	G	A	G	A	G	G	G	C	C	G	G	T	T	T	T	C	G	T	T	T	T	A	A	G	A	C	T	A	A	C	C	T	T	A	A	T	T	C
1	S1_165279381	0	165968142		63170	63170	0	0	0	0	G	G	G	G	A	G	G	G	C	C	G	G	T	G	T	T	C	C	T	C	T	T	A	A	G	G	T	C	A	T	C	T	T	C	A	A	T	A	C
1	S1_165282828	0	165971589		6322	6322	0	0	0	0	G	G	G	G	G	G	G	G	C	C	G	G	T	G	T	T	C	C	T	T	T	T	A	A	A	G	T	C	A	T	C	T	T	C	A	A	A	A	C
1	S1_165282851	0	165971612		6323	6323	0	0	0	0	G	G	G	G	G	G	A	G	A	C	G	G	G	T	T	T	C	C	T	T	T	T	A	A	G	G	T	C	A	T	C	T	T	C	A	A	T	A	C
1	S1_165282857	0	165971618		6324	6324	0	0	0	0	G	G	G	G	A	G	G	G	A	C	G	G	T	G	T	T	C	G	T	T	T	T	A	A	G	A	C	T	T	A	T	C	C	T	A	A	A	T	C
1	S1_165282863	0	165971624		6325	6325	0	0	0	0	G	G	G	G	G	G	G	G	C	C	G	G	G	T	T	T	C	C	T	T	T	T	A	A	G	G	T	T	A	A	C	C	T	T	A	A	T	T	C
1	S1_165282877	0	165971638		64154	64154	0	0	0	0	G	G	G	G	G	G	G	A	C	A	G	G	T	T	A	T	C	C	T	T	T	T	A	A	G	G	T	C	A	T	C	T	T	C	T	A	T	A	C
1	S1_165293409	0	165982170		64155	64155	0	0	0	0	G	A	G	A	G	A	G	A	C	A	G	A	T	G	A	T	C	C	T	T	T	T	T	A	G	G	T	C	A	T	C	T	T	C	T	A	T	A	C
1	S1_165299358	0	165988119		64156	64156	0	0	0	0	G	G	G	G	G	G	G	G	C	C	G	G	T	G	A	T	C	C	T	T	T	T	T	A	G	G	T	C	T	T	C	T	T	C	T	A	T	A	C
1	S1_165299373	0	165988134		64157	64157	0	0	0	0	G	G	G	G	G	G	G	G	C	C	G	G	G	T	T	A	C	C	T	T	T	T	A	T	G	G	C	T	T	A	T	C	C	T	A	T	A	T	C
1	S1_165299381	0	165988142		64158	64158	0	0	0	0	G	G	G	G	G	G	G	G	C	C	G	G	T	G	T	T	C	C	T	T	T	T	A	A	G	G	T	C	A	T	C	T	T	C	A	A	T	A	C
1	S1_165299384	0	165988145		64159	64159	0	0	0	0	G	G	G	G	G	G	G	G	C	C	G	G	T	T	T	T	C	C	T	T	T	T	A	A	G	G	T	C	A	T	C	T	T	T	A	A	T	A	C
1	S1_165299413	0	165988174		64160	64160	0	0	0	0	G	G	G	G	G	G	G	G	C	C	G	G	G	T	T	T	C	C	T	T	T	T	A	A	G	G	C	T	T	A	T	C	C	T	A	A	A	T	C
1	S1_165299423	0	165988184		64161	64161	0	0	0	0	G	G	G	G	G	G	G	A	C	C	G	G	G	T	T	T	C	C	T	T	T	T	A	A	G	G	C	T	T	A	T	C	C	T	A	A	A	A	C
1	S1_165299438	0	165988199		65342	65342	0	0	0	0	G	G	G	G	G	G	G	G	C	C	G	G	G	T	T	T	C	C	T	T	G	T	A	A	G	G	T	C	A	T	C	T	T	C	A	A	T	A	C
1	S1_165299456	0	165988217		66142	66142	0	0	0	0	A	G	G	G	G	G	A	G	C	C	A	G	T	T	T	A	G	C	T	T	T	T	A	T	A	G	T	C	A	T	C	T	T	C	A	T	T	A	C
1	S1_165326609	0	166015370		66144	66144	0	0	0	0	G	G	G	G	G	G	G	A	C	C	G	G	T	T	A	T	C	C	T	T	T	T	T	A	G	G	T	C	A	T	C	T	T	C	A	T	A	T	C
1	S1_165326628	0	166015389		66146	66146	0	0	0	0	G	G	G	G	G	G	G	G	C	C	G	G	T	T	T	T	G	C	T	T	T	G	A	A	A	G	T	C	A	T	C	T	C	C	A	A	T	A	C
1	S1_165328472	0	166017233		66147	66147	0	0	0	0	A	G	A	G	A	G	A	G	C	C	A	G	G	T	T	T	C	G	T	T	T	T	A	A	G	A	T	T	A	A	C	C	T	T	A	A	T	T	C
1	S1_165328475	0	166017236		66148	66148	0	0	0	0	G	G	G	G	G	G	G	G	C	C	G	G	T	G	T	T	G	C	T	T	T	T	A	A	A	G	T	T	A	A	C	C	T	T	A	A	T	T	C
1	S1_165329067	0	166017828		66149	66149	0	0	0	0	G	G	G	G	G	G	G	G	C	C	G	G	G	T	T	T	G	C	T	T	T	T	A	A	A	G	T	T	A	A	C	C	T	T	A	A	A	T	C
1	S1_165329805	0	166018566		66150	66150	0	0	0	0	G	G	G	G	G	G	G	G	C	A	G	G	T	G	T	T	C	C	T	T	T	T	A	A	G	G	C	T	T	A	T	C	C	T	A	A	A	T	C
1	S1_165329821	0	166018582		67147	67147	0	0	0	0	G	G	G	A	G	A	G	G	C	C	G	A	T	T	A	T	C	G	C	T	T	T	A	A	G	A	C	T	T	A	T	C	C	T	T	A	A	T	C
1	S1_165334888	0	166023649		67148	67148	0	0	0	0	G	G	G	G	G	G	G	G	C	C	G	G	G	T	T	A	C	C	C	T	T	T	A	T	G	G	C	T	T	A	T	C	C	T	A	T	A	T	C
1	S1_165341649	0	166030410		67149	67149	0	0	0	0	G	G	G	G	G	G	G	G	C	C	G	A	G	T	T	T	C	C	C	T	T	T	A	A	G	G	C	T	T	A	T	C	C	T	A	A	A	T	C
1	S1_165341717	0	166030478		67150	67150	0	0	0	0	A	G	A	G	A	G	A	G	A	C	A	G	T	G	A	T	G	C	T	C	T	T	A	A	A	G	T	C	A	T	C	T	T	C	A	A	T	A	C
1	S1_165341722	0	166030483		67152	67152	0	0	0	0	G	G	G	G	G	G	G	G	C	C	G	G	T	T	T	T	C	C	T	C	T	T	A	A	G	G	T	C	A	T	C	T	T	C	A	A	T	A	C
1	S1_165341738	0	166030499		67153	67153	0	0	0	0	G	G	A	G	A	G	G	G	C	C	A	G	T	G	T	T	C	C	T	C	T	T	A	A	G	G	T	C	A	T	C	T	T	C	A	A	T	A	A
1	S1_165341793	0	166030554		67154	67154	0	0	0	0	G	G	G	G	G	G	G	G	C	C	G	G	T	G	T	T	C	C	T	C	T	T	A	A	G	G	T	C	A	T	C	T	T	C	A	A	T	A	C
1	S1_165343008	0	166031769		67155	67155	0	0	0	0	G	A	G	A	G	A	G	A	C	C	G	A	T	T	T	T	C	C	C	T	T	T	A	A	G	G	C	T	T	A	T	C	C	T	A	A	A	T	C
1	S1_165343009	0	166031770		68306	68306	0	0	0	0	G	A	G	A	G	A	G	A	C	A	G	A	T	T	T	T	C	G	C	T	T	T	A	A	G	A	C	T	T	A	T	C	C	T	A	A	A	T	C
1	S1_165343010	0	166031771		68307	68307	0	0	0	0	A	G	A	G	A	G	A	G	A	C	A	G	G	T	A	T	C	C	T	C	T	T	A	A	A	G	T	C	A	T	C	T	T	C	A	A	T	A	C
1	S1_165343036	0	166031797		68308	68308	0	0	0	0	G	G	G	G	G	G	G	A	C	C	G	G	G	T	T	T	C	C	T	C	T	T	A	A	G	G	C	C	A	T	C	T	T	C	A	A	T	A	C
1	S1_165343052	0	166031813		68309	68309	0	0	0	0	G	G	G	A	G	A	G	G	C	C	G	A	T	T	T	T	C	G	T	T	T	T	A	A	G	A	C	T	A	A	C	C	T	T	T	A	T	T	C
1	S1_165343065	0	166031826		68310	68310	0	0	0	0	G	G	G	G	G	G	G	G	C	C	G	G	T	G	T	T	G	C	T	T	T	T	A	A	A	G	T	C	A	A	C	C	T	T	A	A	T	T	C
1	S1_165343088	0	166031849		68311	68311	0	0	0	0	G	G	G	G	G	G	G	G	C	C	G	G	T	G	T	T	C	G	T	T	T	T	A	A	G	A	C	T	A	A	C	C	T	T	A	A	T	T	C
1	S1_165343129	0	166031890		68312	68312	0	0	0	0	G	G	G	G	G	G	G	G	C	C	G	G	T	T	T	T	C	C	C	C	T	T	A	A	G	G	C	C	T	T	T	T	C	C	A	A	A	A	C
1	S1_165343130	0	166031891		68313	68313	0	0	0	0	G	G	G	G	G	G	G	G	C	C	G	G	G	T	T	T	C	C	C	C	T	T	A	A	G	G	C	C	T	T	T	T	C	C	A	A	A	A	C
1	S1_165348903	0	166037664		69152	69152	0	0	0	0	G	A	G	A	G	A	G	A	C	A	G	A	G	T	T	T	C	C	T	C	T	T	A	A	G	G	C	C	T	T	T	T	C	C	A	A	A	A	C
1	S1_165351366	0	166040127		69153	69153	0	0	0	0	G	G	G	G	G	G	G	A	C	C	G	G	T	T	T	T	C	C	C	T	T	T	A	A	G	G	C	C	T	T	T	T	C	C	A	A	A	A	C
1	S1_165372482	0	166061243		69154	69154	0	0	0	0	G	G	G	G	G	G	G	G	C	C	G	G	T	G	T	T	C	C	C	T	T	T	A	A	G	G	C	C	T	T	T	T	C	C	A	A	A	A	C
1	S1_165379726	0	166068486		69155	69155	0	0	0	0	A	G	A	G	A	G	A	G	A	C	A	G	T	G	T	T	C	C	T	C	T	T	A	A	G	G	C	C	T	T	T	T	C	C	T	A	A	A	C
1	S1_165380504	0	166069264		69156	69156	0	0	0	0	G	G	G	G	G	G	G	G	C	C	G	G	T	T	T	T	C	C	T	T	T	T	A	A	G	G	C	C	T	T	T	T	C	C	A	A	A	A	C
1	S1_165380520	0	166069280		69157	69157	0	0	0	0	G	G	G	G	G	G	G	G	C	C	G	G	T	T	T	T	C	C	C	T	T	T	A	A	G	G	C	C	T	T	T	T	C	C	A	A	A	A	C
1	S1_165382283	0	166071043		70162	70162	0	0	0	0	G	G	G	G	G	G	G	G	C	C	G	G	G	T	T	T	C	C	C	T	T	T	A	A	G	G	C	T	T	A	T	C	C	T	A	A	A	T	C
1	S1_165382287	0	166071047		70163	70163	0	0	0	0	G	G	G	G	A	G	A	G	A	C	G	G	G	T	T	T	C	C	T	T	T	T	A	A	G	G	T	C	A	A	C	C	T	T	A	A	T	T	C
1	S1_165382297	0	166071057		70164	70164	0	0	0	0	G	G	G	G	G	G	G	G	C	C	G	G	T	T	T	T	C	C	C	T	T	T	A	A	G	G	C	C	T	A	T	C	C	T	A	T	A	T	C
1	S1_165383701	0	166072461		70165	70165	0	0	0	0	G	G	G	G	G	G	G	G	C	C	G	G	T	G	T	T	C	C	T	C	T	T	A	A	G	G	C	C	A	T	C	T	T	C	T	A	T	A	C
1	S1_165384040	0	166072800		70166	70166	0	0	0	0	G	G	G	G	G	G	G	A	C	C	G	G	T	T	T	T	C	C	C	T	T	T	A	A	G	G	C	C	T	A	T	C	C	T	A	A	A	T	C
1	S1_165384108	0	166072868		70168	70168	0	0	0	0	G	G	G	G	G	G	G	G	C	C	G	G	T	G	T	T	C	C	T	C	T	T	A	T	G	G	T	T	A	T	C	T	T	C	A	A	T	A	C
1	S1_165388928	0	166077688		70169	70169	0	0	0	0	G	G	G	G	G	G	G	G	C	C	G	G	T	G	T	T	C	C	T	C	T	T	A	A	G	G	C	C	A	T	C	T	T	C	A	A	T	A	C
1	S1_165388932	0	166077692		70170	70170	0	0	0	0	G	G	G	A	G	A	G	A	C	C	G	A	T	T	T	T	C	C	C	T	T	T	A	A	G	G	C	C	T	A	T	C	C	T	A	A	A	T	C
1	S1_165388936	0	166077696		70171	70171	0	0	0	0	G	G	A	G	A	G	G	G	C	C	G	G	G	T	T	T	C	C	C	T	T	T	A	A	G	G	C	C	T	A	T	C	C	T	A	A	A	T	C
1	S1_165388956	0	166077716		7078	7078	0	0	0	0	G	G	G	G	G	G	G	G	C	C	G	G	G	T	T	T	C	C	T	T	T	T	A	A	G	G	T	T	A	A	C	C	T	T	A	A	T	T	C
1	S1_165388958	0	166077718		7079	7079	0	0	0	0	G	G	G	G	G	G	G	G	C	C	G	G	T	G	T	T	C	C	T	T	T	T	A	A	G	G	T	T	A	A	C	C	T	T	A	A	T	T	C
1	S1_165388986	0	166077746		7080	7080	0	0	0	0	G	G	G	G	G	G	G	G	C	C	G	G	T	G	T	T	C	C	T	T	T	G	A	A	G	G	T	C	A	A	C	T	T	T	A	A	T	A	C
1	S1_165403291	0	166092051		7081	7081	0	0	0	0	G	G	G	G	G	G	G	G	C	C	G	G	T	G	T	T	C	C	T	T	T	T	A	A	G	G	C	C	T	T	T	T	C	C	A	A	A	A	C
1	S1_165403316	0	166092076		71102	71102	0	0	0	0	G	G	G	G	G	G	G	G	C	C	G	G	G	T	T	T	C	C	T	T	T	T	A	A	G	G	T	T	A	A	C	C	T	T	A	A	T	T	C
1	S1_165409575	0	166098335		71103	71103	0	0	0	0	G	G	G	G	A	G	G	G	A	C	G	G	T	T	T	T	G	G	T	T	T	T	A	A	A	A	T	T	A	A	C	C	T	T	A	A	T	T	C
1	S1_165409640	0	166098400		71104	71104	0	0	0	0	G	A	G	A	G	A	G	A	C	A	G	A	G	T	T	T	C	G	T	T	T	T	A	A	G	A	T	T	A	A	C	C	T	T	A	T	T	T	C
1	S1_165409649	0	166098409		71105	71105	0	0	0	0	G	G	A	G	A	G	A	G	C	C	A	G	G	T	T	T	C	C	T	T	T	T	A	A	G	A	T	T	A	A	C	C	T	T	A	A	T	T	C
1	S1_165409673	0	166098433		71106	71106	0	0	0	0	A	G	A	G	A	G	A	G	A	C	A	G	T	G	T	T	C	G	T	T	T	T	A	A	G	A	T	T	A	A	C	C	T	T	A	A	T	T	C
1	S1_165416471	0	166105231		71107	71107	0	0	0	0	G	G	G	G	G	G	G	G	C	C	G	G	T	G	T	T	C	C	T	T	T	G	A	A	G	G	T	T	A	A	C	C	T	T	A	A	T	T	C
1	S1_165426830	0	166115590		71108	71108	0	0	0	0	G	G	G	G	G	G	G	G	C	C	G	G	T	T	T	T	G	C	T	T	T	T	A	A	A	G	T	T	A	A	C	C	T	T	A	A	T	T	C
1	S1_165426873	0	166115633		72084	72084	0	0	0	0	G	G	G	G	G	G	G	G	C	C	G	G	G	T	T	T	C	C	T	T	T	T	A	A	G	G	C	T	T	A	T	C	C	T	A	A	A	T	C
1	S1_165426902	0	166115662		72086	72086	0	0	0	0	G	A	G	A	G	A	G	A	C	C	G	A	T	T	T	T	C	C	T	T	T	T	A	A	G	G	T	T	A	A	C	C	T	T	A	A	T	T	C
1	S1_165426904	0	166115664		72087	72087	0	0	0	0	G	G	G	G	G	G	G	G	A	C	G	G	T	G	T	T	C	C	T	T	T	T	A	A	G	G	T	T	A	A	C	C	T	T	A	A	T	T	C
1	S1_165426905	0	166115665		73112	73112	0	0	0	0	G	G	G	G	G	G	G	G	C	C	G	G	T	G	T	T	C	C	T	T	T	T	A	A	G	G	T	T	A	A	C	C	T	T	A	A	T	T	C
1	S1_165426910	0	166115670		73113	73113	0	0	0	0	G	A	G	A	G	A	G	A	C	A	G	A	T	T	T	T	C	G	T	T	T	T	A	A	G	A	T	T	A	A	C	C	T	T	A	A	T	T	C
1	S1_165426913	0	166115673		73114	73114	0	0	0	0	G	G	G	G	G	G	G	G	C	C	G	G	G	T	T	T	C	C	T	T	T	T	A	A	G	G	T	T	A	A	C	C	T	T	A	A	T	T	C
1	S1_165426918	0	166115678		73115	73115	0	0	0	0	G	G	G	G	G	G	G	G	C	C	G	G	T	T	T	T	C	G	T	T	T	T	A	A	G	A	T	T	A	A	C	C	T	T	A	A	T	T	C
1	S1_165426925	0	166115685		73117	73117	0	0	0	0	G	G	G	G	G	G	G	G	C	C	G	G	T	G	T	T	C	C	T	T	G	T	A	A	G	A	T	T	A	A	C	C	T	T	A	A	T	T	C
1	S1_165439852	0	166128612		73119	73119	0	0	0	0	G	G	G	G	G	G	G	G	C	C	A	G	G	T	T	T	C	G	T	T	T	T	A	A	G	A	T	T	A	A	C	C	T	T	A	A	T	T	C
1	S1_165439893	0	166128653		73120	73120	0	0	0	0	G	G	G	G	G	G	G	G	C	C	G	G	G	T	T	T	C	C	T	T	T	T	A	A	G	G	T	T	A	A	C	C	T	T	A	A	T	T	C
1	S1_165439900	0	166128660		74081	74081	0	0	0	0	G	A	G	A	G	A	G	A	C	A	G	A	T	T	T	T	C	G	T	T	T	T	A	A	G	A	C	T	T	T	T	C	C	T	A	A	A	T	C
1	S1_165448752	0	166137512		74083	74083	0	0	0	0	G	G	G	G	G	G	G	G	C	C	G	G	T	G	T	T	C	C	T	C	T	T	A	A	G	G	C	C	A	A	C	C	T	T	A	A	T	T	C
1	S1_165454848	0	166143608		74084	74084	0	0	0	0	G	A	G	A	G	A	G	A	C	A	G	A	T	T	T	T	C	C	T	C	T	T	A	A	G	G	C	C	A	A	C	C	T	T	A	A	T	T	C
1	S1_165454864	0	166143624		74085	74085	0	0	0	0	G	G	G	G	G	G	G	G	C	C	G	A	G	T	T	T	C	C	T	T	G	T	A	A	G	G	C	C	A	T	C	T	T	C	A	A	T	A	C
1	S1_165454963	0	166143723		74086	74086	0	0	0	0	G	A	G	A	G	A	G	A	C	A	G	A	T	G	T	T	C	C	T	C	G	T	A	A	G	G	C	C	A	A	C	C	T	T	A	A	T	T	C
1	S1_165458568	0	166147328		74087	74087	0	0	0	0	G	G	G	G	G	G	G	G	C	C	G	G	G	T	T	T	C	C	T	C	T	T	A	A	G	G	C	C	A	A	C	C	T	T	A	A	T	T	C
1	S1_165458572	0	166147332		74088	74088	0	0	0	0	G	G	A	G	A	G	A	G	A	C	G	G	T	G	T	T	G	C	T	C	T	T	A	A	A	G	T	C	A	A	C	C	T	T	A	A	T	T	C
1	S1_165458686	0	166147446		74089	74089	0	0	0	0	G	G	G	G	G	G	G	A	C	C	G	A	G	T	T	T	C	C	T	T	T	T	A	A	G	G	C	C	A	T	C	T	T	C	A	A	T	A	C
1	S1_165458687	0	166147447		75085	75085	0	0	0	0	G	G	G	G	G	A	G	G	C	C	G	G	T	T	T	T	C	C	C	T	T	T	A	A	G	G	C	C	T	T	T	T	C	C	A	A	A	A	C
1	S1_165461853	0	166150613		75087	75087	0	0	0	0	A	G	A	G	A	G	A	G	C	C	A	G	T	G	T	T	C	C	T	C	T	T	A	A	G	G	T	C	A	T	C	T	C	C	A	A	T	A	C
1	S1_165463096	0	166151856		75088	75088	0	0	0	0	G	G	G	G	G	G	G	G	C	C	G	G	T	T	T	T	C	C	C	T	T	T	A	A	G	G	C	C	T	T	T	T	C	C	A	A	A	A	C
1	S1_165463109	0	166151869		75089	75089	0	0	0	0	G	G	G	G	G	G	G	G	C	C	G	G	T	G	T	T	C	C	T	C	T	T	A	A	G	G	C	C	T	T	T	T	C	C	A	A	A	A	C
1	S1_165464483	0	166153243		75090	75090	0	0	0	0	G	G	G	G	G	G	G	G	C	C	G	G	T	T	T	T	C	C	T	C	T	T	A	A	G	G	C	C	T	T	T	T	C	C	A	A	A	A	C
1	S1_165466135	0	166154895		75091	75091	0	0	0	0	G	G	G	G	G	G	G	G	C	C	G	G	G	T	T	T	C	C	C	T	T	G	A	A	G	G	C	C	T	T	T	T	T	C	A	A	A	A	C
1	S1_165466168	0	166154928		76112	76112	0	0	0	0	G	G	A	G	A	G	A	G	C	C	A	G	T	G	T	T	C	C	T	T	T	T	A	A	G	G	T	T	A	A	C	C	T	T	A	A	T	T	C
1	S1_165471385	0	166160145		76113	76113	0	0	0	0	G	G	G	G	G	G	G	G	C	C	G	G	T	G	T	T	C	C	T	C	T	T	A	A	G	G	T	C	A	T	C	T	T	C	A	A	T	A	C
1	S1_165471412	0	166160172		76114	76114	0	0	0	0	G	G	G	G	G	A	G	G	C	C	G	G	G	T	T	T	C	C	C	T	T	T	A	A	G	G	C	T	T	A	T	C	C	T	A	A	A	T	C
1	S1_165471420	0	166160180		76115	76115	0	0	0	0	G	G	A	G	G	G	A	G	C	C	A	G	G	T	T	T	C	C	C	T	T	T	A	A	G	G	C	T	T	A	T	C	C	T	A	A	A	T	C
1	S1_165471436	0	166160196		76116	76116	0	0	0	0	G	G	G	G	G	G	A	G	A	C	A	G	T	T	T	T	C	C	T	C	T	T	A	A	G	G	T	C	A	T	C	T	T	C	A	A	T	A	C
1	S1_165476851	0	166165611		76117	76117	0	0	0	0	G	G	G	A	G	A	G	A	C	C	G	A	G	T	T	T	C	C	T	T	T	T	A	A	G	G	T	T	A	A	C	C	T	T	A	A	T	T	C
1	S1_165479062	0	166167822		77109	77109	0	0	0	0	G	G	G	G	G	G	A	G	A	C	A	G	G	T	T	T	C	G	C	T	T	T	A	A	G	A	C	T	T	A	T	C	C	T	A	A	A	T	C
1	S1_165479084	0	166167844		77110	77110	0	0	0	0	A	G	A	G	A	G	A	G	A	C	A	G	T	T	T	T	G	C	T	C	T	T	A	A	A	G	T	C	A	T	C	T	T	C	A	A	T	A	C
1	S1_165479088	0	166167848		77111	77111	0	0	0	0	G	G	G	G	G	A	G	G	C	C	G	A	T	T	T	T	G	C	T	C	T	T	A	A	A	G	T	C	A	T	C	T	T	C	A	A	T	A	C
1	S1_165479107	0	166167867		77112	77112	0	0	0	0	G	G	G	G	G	G	G	G	C	C	G	G	G	T	T	T	C	C	C	T	T	T	A	A	G	G	C	C	T	T	T	T	C	C	A	A	A	A	C
1	S1_165479427	0	166168187		77113	77113	0	0	0	0	G	A	G	A	G	A	G	A	C	A	G	A	T	T	T	T	C	G	C	T	T	G	A	A	G	A	C	T	T	A	T	C	T	T	A	A	A	A	C
1	S1_165479457	0	166168217		77116	77116	0	0	0	0	G	G	G	G	G	G	G	G	C	C	G	G	T	T	T	T	C	G	C	T	T	T	A	A	G	A	C	T	T	A	T	C	C	T	A	A	A	T	C
1	S1_165479494	0	166168254		78161	78161	0	0	0	0	G	G	G	G	A	G	A	G	C	C	G	G	T	G	T	T	C	C	T	C	T	T	A	A	G	G	T	C	A	T	C	T	T	C	A	A	T	A	C
1	S1_165479496	0	166168256		78162	78162	0	0	0	0	A	A	A	A	A	A	A	A	C	A	A	A	G	T	T	T	C	G	C	T	T	T	A	A	G	A	C	T	T	A	T	C	C	T	A	A	A	T	C
1	S1_165483558	0	166172318		79336	79336	0	0	0	0	G	A	G	A	G	A	G	A	C	A	G	A	G	T	T	T	C	G	C	T	T	T	A	A	G	A	C	T	T	A	T	C	C	T	A	A	A	T	C
1	S1_165483594	0	166172354		79337	79337	0	0	0	0	G	G	G	G	G	G	G	G	C	A	G	G	T	T	T	T	C	C	C	T	T	T	A	A	G	G	C	T	T	A	T	C	C	T	A	A	A	T	C
1	S1_165488552	0	166177312		79338	79338	0	0	0	0	G	A	G	A	G	A	G	A	C	A	G	A	G	T	T	T	C	C	T	T	T	T	A	A	G	G	C	T	T	A	T	C	C	T	A	A	A	T	C
1	S1_165488568	0	166177328		79339	79339	0	0	0	0	G	A	G	A	G	A	G	A	C	A	G	A	G	T	T	T	C	G	T	T	T	T	A	A	G	A	C	T	T	A	T	C	C	T	A	A	A	T	C
1	S1_165488577	0	166177337		79340	79340	0	0	0	0	G	G	G	G	G	G	G	G	C	C	G	G	G	T	T	T	C	C	T	T	T	T	A	A	G	G	C	T	T	A	T	C	C	T	A	A	A	T	C
1	S1_165494129	0	166182887		79341	79341	0	0	0	0	A	G	A	G	A	G	A	G	A	C	A	G	T	G	T	T	G	C	T	C	T	T	A	A	A	G	T	C	A	T	C	T	T	C	A	A	T	A	C
1	S1_165512399	0	166201198		80129	80129	0	0	0	0	G	G	G	G	G	G	G	A	C	C	G	A	T	T	T	T	C	C	T	T	T	T	A	A	G	A	C	T	T	A	T	C	C	T	A	A	A	T	C
1	S1_165512404	0	166201203		80130	80130	0	0	0	0	G	G	G	G	G	G	G	G	C	C	G	G	T	T	T	T	C	C	T	T	T	T	A	A	G	G	C	T	T	A	T	C	C	C	A	A	A	T	C
1	S1_165517814	0	166206528		80131	80131	0	0	0	0	G	G	G	G	G	G	G	G	C	C	G	G	T	G	T	T	G	C	T	T	T	T	A	A	A	G	T	T	A	A	C	C	T	T	A	A	T	T	C
1	S1_165517834	0	166206548		80132	80132	0	0	0	0	G	G	G	G	A	G	G	G	C	C	A	G	T	T	T	T	G	G	T	T	T	T	A	A	A	A	T	T	A	A	C	C	T	T	A	A	T	T	C
1	S1_165517850	0	166206564		80134	80134	0	0	0	0	G	A	G	A	G	A	G	A	C	A	G	A	T	T	T	T	C	G	T	T	T	T	A	A	G	A	C	T	T	A	T	C	C	T	A	A	A	T	C
1	S1_165532032	0	166220746		80135	80135	0	0	0	0	G	G	G	G	G	A	G	A	C	C	G	A	T	T	T	T	C	C	T	T	T	T	A	A	A	G	T	C	A	T	C	T	T	C	A	A	T	A	C
1	S1_165532046	0	166220760		80136	80136	0	0	0	0	G	G	G	A	G	A	G	A	C	C	G	A	T	T	T	T	C	C	T	T	T	T	A	A	G	G	T	C	A	T	C	T	T	C	A	A	T	A	C
1	S1_165537555	0	166226269		8101	8101	0	0	0	0	G	G	G	G	A	G	A	G	C	C	G	G	G	T	T	T	C	C	C	T	T	T	A	A	G	G	C	T	T	A	T	C	T	T	A	A	A	T	C
1	S1_165537584	0	166226298		8102	8102	0	0	0	0	G	G	G	G	G	A	G	G	C	C	G	G	G	T	T	T	G	C	T	T	T	T	A	A	A	G	T	C	A	A	C	C	T	T	A	A	T	T	C
1	S1_165537585	0	166226299		8103	8103	0	0	0	0	G	A	G	A	G	A	G	A	C	A	G	A	G	T	T	T	C	C	T	C	T	T	A	A	G	G	C	C	A	A	C	T	T	C	A	A	T	A	C
1	S1_165537648	0	166226362		8104	8104	0	0	0	0	G	G	G	G	A	G	G	G	C	C	A	G	T	G	T	T	C	C	C	T	T	G	A	A	G	G	C	T	T	A	T	C	C	T	A	A	A	T	C
1	S1_165552736	0	166241450		8105	8105	0	0	0	0	G	G	A	G	G	G	G	G	C	C	G	G	G	T	T	T	C	C	C	T	T	T	A	A	G	G	C	T	T	A	T	C	C	T	A	A	A	T	C
1	S1_165559951	0	166248665		8106	8106	0	0	0	0	G	G	G	G	G	G	G	G	C	A	G	G	T	G	A	T	C	G	T	T	T	T	T	A	G	A	T	T	A	A	C	C	T	T	A	A	T	T	C
1	S1_165563521	0	166252235		8107	8107	0	0	0	0	G	G	G	G	A	G	G	G	C	C	G	G	T	T	T	T	C	G	T	T	T	T	A	A	G	A	C	T	A	A	C	C	T	T	A	A	T	T	C
1	S1_165563590	0	166252304		81084	81084	0	0	0	0	G	G	G	G	G	G	G	G	C	C	G	G	T	G	T	T	C	C	C	C	T	T	A	A	G	G	C	C	T	T	T	T	C	C	A	A	A	A	C
1	S1_165563593	0	166252307		81085	81085	0	0	0	0	G	G	G	G	G	G	G	G	C	C	G	G	T	T	T	T	C	C	T	C	G	T	A	A	G	G	C	C	T	T	T	T	C	C	A	A	A	A	C
1	S1_165563603	0	166252317		81086	81086	0	0	0	0	G	G	G	G	G	G	G	G	C	C	G	G	G	T	T	T	C	C	C	C	G	T	A	A	G	G	C	C	T	T	T	T	C	C	A	A	A	A	C
1	S1_165563620	0	166252334		81087	81087	0	0	0	0	G	G	G	G	G	G	G	G	C	C	G	G	T	T	T	T	G	C	T	C	T	T	A	A	A	G	T	C	A	T	C	T	T	C	A	A	T	A	C
1	S1_165564805	0	166253519		8108	8108	0	0	0	0	G	G	G	G	G	G	G	G	C	C	G	G	T	T	A	T	G	C	T	T	T	T	A	A	A	G	T	C	A	A	C	C	T	T	A	A	T	T	C
1	S1_165564854	0	166253568		82101	82101	0	0	0	0	G	G	G	G	G	G	G	G	C	C	G	G	T	G	T	T	C	C	C	C	T	T	A	A	G	G	C	C	T	T	T	T	C	C	A	A	A	A	C
1	S1_165565337	0	166254051		83134	83134	0	0	0	0	A	G	A	G	A	G	A	G	A	C	A	G	T	T	T	T	C	C	T	C	T	T	A	A	A	G	T	C	A	T	C	T	T	C	A	A	T	A	C
1	S1_165572929	0	166261643		83135	83135	0	0	0	0	G	G	G	G	G	G	G	G	C	C	G	G	G	T	T	T	C	C	T	T	T	T	A	A	G	G	T	C	A	T	C	T	T	C	A	A	T	A	C
1	S1_165572951	0	166261665		83136	83136	0	0	0	0	G	G	G	G	G	G	G	G	C	C	G	G	G	T	T	T	C	C	C	C	T	T	A	A	G	G	C	C	T	T	T	T	C	C	A	A	A	A	C
1	S1_165574426	0	166263140		83137	83137	0	0	0	0	G	A	G	A	G	A	G	A	C	C	G	A	G	T	T	T	C	C	C	T	T	T	A	A	G	G	C	C	T	T	T	T	C	C	A	A	A	A	C
1	S1_165574427	0	166263141		84103	84103	0	0	0	0	G	G	G	G	G	G	G	G	C	C	G	G	T	G	T	T	G	C	T	C	T	T	A	A	A	G	T	C	A	T	C	T	T	C	A	A	T	A	C
1	S1_165576384	0	166265098		84104	84104	0	0	0	0	A	G	A	G	A	G	A	G	A	C	A	G	T	G	T	T	G	C	T	C	T	T	A	A	A	G	T	C	A	T	C	T	T	C	A	A	T	A	C
1	S1_165576391	0	166265105		84105	84105	0	0	0	0	G	G	G	G	G	G	G	G	C	C	G	G	G	T	T	T	G	C	T	C	T	T	A	A	A	G	T	C	A	T	C	T	T	C	A	A	T	A	C
1	S1_165576395	0	166265109		84106	84106	0	0	0	0	G	G	G	G	A	G	G	G	A	C	G	G	G	T	T	T	C	G	C	T	T	T	A	A	G	A	C	T	T	A	T	C	C	T	A	A	A	A	C
1	S1_165576396	0	166265110		84107	84107	0	0	0	0	G	G	G	G	G	G	G	G	C	C	G	G	T	T	T	T	C	G	C	T	T	T	A	A	G	A	C	T	T	A	T	C	C	T	A	A	A	T	C
1	S1_165576399	0	166265113		84108	84108	0	0	0	0	G	G	G	G	G	G	G	G	C	C	G	G	G	T	T	T	C	G	C	T	T	T	A	A	G	A	C	T	T	A	T	C	C	T	A	A	A	T	C
1	S1_165576401	0	166265115		85077	85077	0	0	0	0	G	G	G	G	G	A	G	G	C	C	G	A	T	G	T	T	C	C	C	T	T	T	A	A	G	G	C	C	T	T	T	T	C	C	A	A	A	A	C
1	S1_165576450	0	166265164		85079	85079	0	0	0	0	G	G	G	G	G	G	G	A	C	C	G	A	G	T	T	T	C	C	C	C	T	T	A	A	G	G	C	C	T	T	T	T	C	C	A	A	A	A	C
1	S1_165576452	0	166265166		85080	85080	0	0	0	0	A	G	A	G	A	G	A	G	A	C	G	G	T	G	T	T	C	C	T	T	T	T	A	A	G	G	C	C	T	A	T	C	C	T	A	A	A	T	C
1	S1_165576505	0	166265219		85081	85081	0	0	0	0	G	G	G	G	G	G	G	G	C	C	G	G	T	T	T	T	C	C	C	T	T	T	A	A	G	G	C	C	T	T	T	T	C	C	A	A	A	A	C
1	S1_165579581	0	166268295		85082	85082	0	0	0	0	G	G	G	G	G	A	G	G	C	C	G	G	T	T	T	T	C	C	T	C	T	T	A	A	G	G	C	C	A	T	C	T	T	C	A	A	T	A	C
1	S1_165579660	0	166268374		85083	85083	0	0	0	0	G	G	G	G	G	G	A	G	C	C	A	G	T	T	A	T	C	C	C	T	T	T	A	A	G	G	C	C	T	T	T	T	C	C	A	A	A	A	C
1	S1_165579664	0	166268378		85084	85084	0	0	0	0	G	G	G	G	G	G	G	G	C	C	G	G	G	T	T	T	C	C	C	T	T	T	A	A	G	G	C	C	T	T	T	T	C	C	A	A	A	A	C
1	S1_165590540	0	166279254		86233	86233	0	0	0	0	G	G	A	G	A	G	A	G	C	C	A	G	T	G	T	T	C	C	T	C	T	T	A	A	G	G	T	C	A	T	C	T	T	C	A	A	T	A	C
1	S1_165591293	0	166280007		86235	86235	0	0	0	0	G	G	G	G	G	A	G	A	C	C	G	A	T	T	T	T	C	C	T	T	T	T	A	A	G	G	T	C	A	T	C	T	T	C	A	A	T	A	C
1	S1_165598137	0	166286851		86236	86236	0	0	0	0	G	G	G	G	G	G	G	G	C	C	G	G	T	T	T	T	C	C	T	T	T	T	A	A	G	G	C	T	T	A	T	C	C	T	A	A	A	T	C
1	S1_165598146	0	166286860		86237	86237	0	0	0	0	G	G	G	G	G	G	G	G	C	C	G	G	G	T	A	T	C	C	T	T	T	T	A	A	G	G	T	C	A	T	C	T	T	C	A	A	T	A	C
1	S1_165598177	0	166286891		86238	86238	0	0	0	0	G	G	G	G	G	A	G	A	C	A	G	A	T	G	T	T	C	C	T	T	T	T	A	A	G	G	C	T	T	A	T	C	C	T	A	A	A	T	C
1	S1_165598179	0	166286893		86239	86239	0	0	0	0	G	G	G	G	G	G	G	G	C	C	G	G	G	T	T	T	C	C	T	T	T	T	A	A	G	G	C	C	T	A	T	C	C	T	A	A	A	T	C
1	S1_165598183	0	166286897		86240	86240	0	0	0	0	G	G	G	G	G	A	G	G	C	A	G	A	G	T	T	T	C	C	C	T	T	T	A	A	G	G	C	T	T	A	T	C	T	T	A	A	A	T	C
1	S1_165608347	0	166297061		87147	87147	0	0	0	0	G	G	G	G	G	A	G	G	C	C	G	G	T	G	T	T	C	C	T	C	T	T	A	A	G	G	C	C	A	T	C	T	T	C	A	A	T	A	C
1	S1_165608408	0	166297122		88063	88063	0	0	0	0	G	G	G	A	G	G	G	G	C	C	G	G	G	T	T	T	C	C	T	T	T	T	A	A	G	G	T	C	A	T	C	T	T	C	A	A	T	A	C
1	S1_165612505	0	166301219		88064	88064	0	0	0	0	G	G	G	G	G	G	G	G	C	C	G	G	G	T	T	T	C	C	T	T	T	T	A	A	G	G	C	T	T	A	T	C	C	T	A	T	A	T	C
1	S1_165612535	0	166301249		88065	88065	0	0	0	0	G	A	G	A	G	A	G	A	C	A	G	A	T	T	T	T	C	C	T	T	G	T	A	A	G	G	T	C	A	T	C	T	T	C	A	A	T	A	C
1	S1_165612538	0	166301252		88066	88066	0	0	0	0	G	G	G	G	G	G	G	G	C	C	G	A	T	T	T	T	C	C	T	T	T	T	A	A	G	G	C	T	T	A	T	C	C	T	A	A	A	T	C
1	S1_165612584	0	166301298		89139	89139	0	0	0	0	G	G	G	G	G	G	G	G	C	C	G	A	T	G	A	T	C	C	T	T	T	T	A	A	G	G	T	C	A	T	C	T	T	C	A	A	T	A	C
1	S1_165616689	0	166305403		89140	89140	0	0	0	0	G	A	G	A	G	A	G	A	C	C	G	A	T	T	A	T	C	C	T	T	T	T	A	A	G	G	C	C	T	T	T	T	C	C	A	A	A	A	C
1	S1_165616691	0	166305405		89141	89141	0	0	0	0	G	G	G	G	G	G	G	G	C	C	G	G	G	T	T	T	C	C	C	T	T	T	A	A	G	G	C	C	T	T	T	T	C	C	A	A	A	A	C
1	S1_165616741	0	166305455		89143	89143	0	0	0	0	G	G	G	G	G	G	G	G	C	C	G	G	G	T	T	T	C	C	T	C	T	T	A	A	G	G	C	C	T	T	T	T	C	C	A	A	A	A	C
1	S1_165618748	0	166307462		89145	89145	0	0	0	0	G	G	G	G	G	G	G	G	C	C	G	G	T	T	T	T	C	C	T	C	G	T	A	A	G	G	T	C	A	T	C	T	T	C	A	A	T	A	C
1	S1_165621364	0	166310078		89146	89146	0	0	0	0	G	G	G	G	A	G	G	G	C	C	G	G	T	G	T	T	C	C	T	T	T	T	A	A	G	G	C	C	T	T	T	T	C	C	A	T	A	A	C
1	S1_165621374	0	166310088		90125	90125	0	0	0	0	G	G	G	G	G	A	G	G	C	C	G	G	T	T	T	T	C	C	T	T	T	T	A	A	G	G	T	T	A	A	C	C	T	T	A	A	T	T	C
1	S1_165636746	0	166325460		90126	90126	0	0	0	0	G	G	G	G	G	G	G	G	C	C	A	G	G	T	T	T	C	C	T	T	T	T	A	A	G	A	T	T	A	A	C	C	T	T	T	A	T	T	C
1	S1_165640378	0	166329092		90127	90127	0	0	0	0	G	G	G	G	G	G	G	G	C	C	G	G	T	G	A	T	C	G	T	T	T	T	A	A	G	A	T	T	A	A	C	C	T	T	T	A	T	T	C
1	S1_165640425	0	166329139		90128	90128	0	0	0	0	G	G	G	G	G	G	G	G	C	C	A	G	T	T	T	T	C	C	T	T	T	T	A	A	G	G	T	T	A	A	C	C	T	T	A	A	T	T	C
1	S1_165647876	0	166336590		90129	90129	0	0	0	0	A	G	A	G	A	G	A	G	C	C	A	G	T	G	T	T	C	C	T	T	T	T	A	A	G	G	T	T	A	A	C	C	T	T	A	A	T	T	C
1	S1_165647888	0	166336602		90130	90130	0	0	0	0	G	G	G	G	G	G	G	G	C	C	G	G	G	T	T	T	C	C	T	T	T	T	A	A	G	G	T	T	A	A	C	C	T	T	A	A	T	T	C
1	S1_165647892	0	166336606		91065	91065	0	0	0	0	G	G	G	G	A	G	G	G	C	C	A	G	G	T	T	T	C	C	T	C	T	T	A	A	G	G	T	C	A	T	C	T	T	C	A	A	T	A	A
1	S1_165647893	0	166336607		91066	91066	0	0	0	0	G	G	G	G	G	G	G	G	C	C	G	G	G	T	T	T	C	C	T	T	T	T	A	A	G	G	T	T	A	A	C	C	T	T	A	A	T	T	C
1	S1_165655824	0	166344538		91067	91067	0	0	0	0	G	G	G	G	G	G	G	G	A	C	A	G	T	G	T	T	C	C	C	C	T	T	A	A	G	G	C	C	T	T	T	T	C	C	A	A	A	A	C
1	S1_165655833	0	166344547		91068	91068	0	0	0	0	G	G	G	G	A	G	G	G	C	C	G	G	T	G	A	T	C	C	T	C	T	T	T	A	G	G	T	C	A	T	C	T	T	C	A	A	T	A	C
1	S1_165661526	0	166350240		91069	91069	0	0	0	0	G	G	G	G	G	G	G	G	C	C	G	G	T	G	T	T	C	C	C	C	T	T	A	A	G	G	C	C	T	T	T	T	C	C	A	A	A	A	C
1	S1_165661590	0	166350304		91070	91070	0	0	0	0	G	G	G	G	G	A	G	G	C	C	G	G	G	T	T	T	C	C	T	C	T	T	A	A	G	G	T	C	A	T	C	T	T	C	A	A	T	A	C
1	S1_165661597	0	166350311		9129	9129	0	0	0	0	G	G	G	G	G	G	G	G	C	A	G	G	G	T	T	T	C	C	C	T	T	T	A	A	G	G	C	C	T	A	T	C	C	T	A	A	A	T	C
1	S1_165662683	0	166351397		9130	9130	0	0	0	0	G	G	G	G	G	G	G	G	C	C	G	G	G	T	T	T	C	C	C	C	T	T	A	A	G	G	C	C	T	T	T	T	C	C	A	A	A	A	C
1	S1_165679410	0	166368124		9132	9132	0	0	0	0	G	G	G	G	G	G	G	G	C	C	G	G	G	T	T	T	C	C	C	C	T	T	A	A	G	G	C	C	T	T	T	T	C	C	A	A	A	A	C
1	S1_165679441	0	166368155		9135	9135	0	0	0	0	G	G	G	G	G	G	G	G	C	C	G	G	T	G	A	T	C	C	C	C	T	T	A	A	G	G	C	C	T	T	T	T	C	C	A	A	A	A	C
1	S1_165686709	0	166375423		92148	92148	0	0	0	0	G	G	G	G	G	G	G	A	C	C	G	A	T	G	A	T	C	C	C	T	T	T	A	A	G	G	C	C	T	A	T	C	C	T	T	A	A	T	C
1	S1_165686758	0	166375472		92150	92150	0	0	0	0	G	G	G	G	G	G	G	G	C	C	G	G	T	T	T	T	C	C	T	C	G	T	A	A	G	G	T	C	A	T	C	T	T	C	A	T	T	T	C
1	S1_165687626	0	166376340		92151	92151	0	0	0	0	G	G	G	G	G	G	G	G	C	C	G	G	T	G	A	T	C	C	T	C	T	T	A	A	G	G	T	C	A	T	C	T	T	C	A	A	T	A	C
1	S1_165692345	0	166381059		92152	92152	0	0	0	0	G	G	G	A	G	G	G	A	C	C	G	G	G	T	T	T	C	C	C	C	T	T	A	A	G	G	C	C	T	T	T	T	C	C	A	A	A	A	C
1	S1_165692349	0	166381063		92154	92154	0	0	0	0	G	G	G	G	G	G	A	G	C	C	A	G	G	T	T	T	C	C	T	T	T	T	A	A	G	G	C	T	A	A	C	C	T	T	A	A	T	T	C
1	S1_165708726	0	166397440		92155	92155	0	0	0	0	G	A	G	A	G	A	G	A	C	A	G	A	T	T	T	T	C	C	T	T	T	T	A	A	G	G	C	T	A	A	C	C	T	T	A	A	T	T	C
1	S1_165712256	0	166400970		92156	92156	0	0	0	0	G	G	G	G	G	G	G	G	C	C	G	G	T	T	A	T	C	C	T	C	T	T	A	A	G	G	T	C	A	T	C	T	T	C	A	A	T	A	C
1	S1_165713414	0	166402128		93139	93139	0	0	0	0	G	G	G	G	G	G	G	G	C	A	G	G	G	T	A	T	C	C	T	T	T	T	A	A	G	G	T	C	A	A	C	C	T	T	A	A	T	T	C
1	S1_165713447	0	166402161		93140	93140	0	0	0	0	G	G	G	G	G	G	G	G	C	C	G	G	T	T	A	T	C	C	T	T	T	T	A	A	G	G	T	C	A	A	C	C	T	T	T	A	T	T	C
1	S1_165713466	0	166402180		93141	93141	0	0	0	0	G	G	G	G	G	G	G	G	C	C	A	G	T	G	T	T	C	C	T	T	T	T	A	A	G	G	T	C	A	A	C	C	T	T	A	A	T	T	C
1	S1_165727086	0	166415800		93142	93142	0	0	0	0	G	G	G	G	G	G	A	G	C	C	A	G	T	G	T	A	C	C	T	T	T	T	A	A	G	G	T	T	A	A	C	C	T	T	A	A	T	T	A
1	S1_165727125	0	166415839		93143	93143	0	0	0	0	A	G	A	G	A	G	A	G	A	C	A	G	G	T	T	T	C	C	T	T	T	T	A	A	G	G	T	C	A	A	C	C	T	T	A	A	T	T	C
1	S1_165732087	0	166420801		93144	93144	0	0	0	0	G	G	G	G	G	G	G	G	C	C	G	G	G	T	T	T	C	C	T	T	T	T	A	A	G	G	C	T	A	A	C	C	T	T	A	A	T	T	C
1	S1_165732373	0	166421087		93145	93145	0	0	0	0	G	G	G	G	G	G	G	G	C	C	G	G	G	T	T	T	C	C	T	T	T	T	A	A	G	G	T	T	A	A	C	C	T	T	A	A	T	T	C
1	S1_165732374	0	166421088		93146	93146	0	0	0	0	G	G	G	G	G	G	G	G	C	C	G	G	T	G	A	T	C	C	T	T	T	T	A	A	G	G	T	C	A	A	C	C	T	T	A	A	T	T	A
1	S1_165732410	0	166421124		94301	94301	0	0	0	0	G	G	A	G	G	G	A	G	C	C	G	G	G	T	T	T	C	C	T	T	T	T	A	A	G	G	C	C	T	A	T	C	C	T	A	A	A	T	C
1	S1_165732414	0	166421128		94302	94302	0	0	0	0	G	G	G	G	G	G	G	G	C	C	G	G	T	T	T	A	C	C	T	T	T	T	A	A	G	G	C	C	T	T	T	T	C	C	A	T	A	A	C
1	S1_165732415	0	166421129		94303	94303	0	0	0	0	G	G	G	G	G	G	G	G	C	C	G	G	T	G	T	A	C	C	T	T	G	T	A	A	G	G	C	T	A	A	C	C	T	T	A	T	T	T	C
1	S1_165732418	0	166421132		94304	94304	0	0	0	0	G	G	G	A	G	A	G	G	C	C	G	G	T	G	T	T	C	C	T	T	T	T	A	A	G	G	C	T	A	A	C	C	T	T	A	T	T	T	C
1	S1_165734515	0	166423229		94306	94306	0	0	0	0	G	A	G	A	G	A	G	A	C	A	G	A	T	T	T	A	C	C	T	T	T	T	A	A	G	G	C	C	T	T	T	T	C	C	A	A	A	A	C
1	S1_165737890	0	166426604		94307	94307	0	0	0	0	G	G	G	G	G	G	G	G	C	C	G	G	T	T	T	T	C	C	T	T	T	T	A	A	G	G	C	T	A	A	C	C	T	T	A	A	T	T	C
1	S1_165744414	0	166433128		94308	94308	0	0	0	0	G	G	G	G	G	G	G	G	C	C	G	G	T	G	T	T	C	C	T	T	T	T	A	A	G	G	C	C	A	T	C	T	T	C	T	A	T	A	C
1	S1_165744448	0	166433162		95140	95140	0	0	0	0	G	G	G	G	G	G	G	G	C	C	G	G	T	G	T	T	C	C	T	C	T	T	A	T	G	G	C	C	A	T	C	T	T	C	A	T	T	A	C
1	S1_165744872	0	166433586		95141	95141	0	0	0	0	G	G	G	G	G	G	G	G	C	C	G	G	T	T	T	A	C	C	T	T	T	T	A	T	G	G	T	T	A	A	C	C	T	T	A	T	T	T	C
1	S1_165753443	0	166442157		95142	95142	0	0	0	0	G	G	G	G	G	A	G	G	C	A	G	G	G	T	T	T	C	C	C	T	T	T	A	A	G	G	C	C	T	A	T	C	C	C	A	A	A	T	C
1	S1_165757873	0	166446587		95143	95143	0	0	0	0	G	G	G	G	G	G	G	G	C	C	G	G	T	G	T	T	C	C	T	T	T	T	A	A	G	G	T	T	A	A	C	C	T	T	A	A	T	T	C
1	S1_165757887	0	166446601		95144	95144	0	0	0	0	G	G	G	G	G	G	G	G	C	C	G	G	T	T	T	T	C	C	T	C	T	T	A	A	G	G	C	C	A	T	C	T	T	C	A	A	T	A	C
1	S1_165768694	0	166457409		95145	95145	0	0	0	0	G	G	G	G	G	G	G	G	C	C	G	G	G	T	T	T	C	C	C	T	T	T	A	A	G	G	C	T	T	A	T	C	C	T	A	A	A	T	C
1	S1_165778704	0	166467419		95146	95146	0	0	0	0	G	G	G	G	G	G	G	G	C	C	G	G	G	T	T	T	C	C	T	T	G	T	A	A	G	G	T	T	A	A	C	C	T	T	A	A	T	T	C
1	S1_165788383	0	166477045		96142	96142	0	0	0	0	G	G	G	G	G	G	G	G	C	C	G	G	G	T	T	T	C	C	C	T	T	T	A	A	G	G	C	C	T	T	T	T	C	C	A	A	A	A	C
1	S1_165788396	0	166477058		96143	96143	0	0	0	0	G	G	G	G	G	G	G	G	C	C	G	G	G	T	T	T	C	C	T	T	G	T	A	A	G	G	C	T	A	A	C	C	T	T	A	A	T	T	C
1	S1_165788535	0	166477197		96144	96144	0	0	0	0	G	G	G	G	G	G	G	G	C	C	G	G	T	G	T	T	C	C	C	T	T	T	A	A	G	G	C	C	T	T	T	T	C	C	A	A	A	A	C
1	S1_165788540	0	166477202		96145	96145	0	0	0	0	G	G	G	G	G	G	G	G	C	C	G	G	T	T	T	T	C	C	C	T	T	T	A	A	G	G	C	C	T	A	T	C	C	T	A	A	A	T	C
1	S1_165791717	0	166480379		96147	96147	0	0	0	0	G	G	G	G	G	G	G	G	C	C	G	G	G	T	T	T	C	C	C	T	T	T	A	A	G	G	C	C	T	A	T	C	C	T	A	A	A	T	C
1	S1_165795551	0	166484213		96148	96148	0	0	0	0	G	G	G	G	G	G	G	G	C	C	G	G	G	T	T	T	C	C	T	T	T	T	A	A	G	G	T	C	A	T	C	T	T	C	A	A	T	A	C
1	S1_165796712	0	166485374		96149	96149	0	0	0	0	G	G	G	G	G	G	G	G	C	C	A	G	T	G	T	T	C	C	C	T	T	T	A	A	G	G	C	C	T	A	T	C	C	T	A	A	A	T	C
1	S1_165797718	0	166486380		96150	96150	0	0	0	0	G	G	G	G	G	G	G	G	C	C	G	G	G	T	T	T	C	C	T	T	T	T	A	A	G	G	T	C	A	A	C	C	T	T	A	A	T	T	C
1	S1_165798115	0	166486777		98146	98146	0	0	0	0	G	G	G	G	G	A	G	G	C	A	G	G	T	G	T	T	C	C	T	T	T	G	A	A	G	G	C	T	A	A	C	C	T	T	A	A	T	T	A
1	S1_165798127	0	166486789		98147	98147	0	0	0	0	A	G	A	G	A	G	A	G	A	C	A	G	T	G	T	T	C	C	T	T	T	T	A	A	G	G	T	C	A	T	C	T	T	C	A	A	T	A	C
1	S1_165798142	0	166486804		98148	98148	0	0	0	0	G	A	G	A	G	A	G	A	C	A	G	G	G	T	T	T	C	C	T	T	T	G	A	A	G	G	C	C	A	A	C	C	T	T	A	A	T	T	C
1	S1_165798152	0	166486814		98149	98149	0	0	0	0	G	G	G	G	A	G	A	G	C	C	G	G	T	G	T	T	C	C	T	T	T	G	A	A	G	G	C	C	T	A	T	C	C	T	A	A	T	T	C
1	S1_165798160	0	166486822		98150	98150	0	0	0	0	G	G	G	G	G	G	G	G	C	C	G	G	T	G	T	T	C	C	T	T	T	T	A	A	G	G	C	C	A	A	C	C	T	T	A	A	T	T	C
1	S1_165799874	0	166488536		99101	99101	0	0	0	0	G	G	G	G	G	G	G	A	C	A	G	A	T	G	T	T	C	C	T	C	G	T	A	A	G	G	T	C	A	T	C	T	T	C	A	A	T	T	C
1	S1_165799901	0	166488563		99103	99103	0	0	0	0	G	G	G	G	G	G	G	G	C	C	G	G	T	G	T	T	C	C	C	T	T	T	A	A	G	G	C	T	T	A	T	C	C	T	A	A	A	T	C
1	S1_165799933	0	166488595		99104	99104	0	0	0	0	G	G	G	A	G	A	G	A	C	A	G	A	T	T	T	T	C	C	C	T	T	G	A	A	G	G	C	T	T	A	T	C	C	T	A	A	A	T	C
1	S1_165799962	0	166488624		99105	99105	0	0	0	0	G	G	G	G	G	G	G	G	C	C	G	G	T	G	T	T	C	C	T	C	T	T	A	A	G	G	T	C	A	T	C	T	T	C	A	A	T	A	C
1	S1_165799977	0	166488639		99106	99106	0	0	0	0	G	G	G	G	G	G	G	G	C	C	G	G	G	T	T	T	C	C	C	T	T	T	A	A	G	G	C	T	T	A	T	C	C	T	A	A	A	T	C
1	S1_165806178	0	166494840		99107	99107	0	0	0	0	G	G	G	G	G	G	G	G	C	A	G	G	G	T	T	T	C	C	C	T	T	T	A	A	G	G	C	T	T	A	T	C	C	T	A	A	A	T	C
1	S1_165806189	0	166494851
1	S1_165806640	0	166495302
1	S1_165813090	0	166501752
1	S1_165813123	0	166501785
1	S1_165813179	0	166501841
1	S1_165813190	0	166501852
1	S1_165815811	0	166504473
1	S1_165815818	0	166504480
1	S1_165815821	0	166504483
1	S1_165815827	0	166504489
1	S1_165815829	0	166504491
1	S1_165815830	0	166504492
1	S1_165815878	0	166504540
1	S1_165815879	0	166504541
1	S1_165815881	0	166504543
1	S1_165815898	0	166504560
1	S1_165818884	0	166507546
1	S1_165819726	0	166508388
1	S1_165819728	0	166508390
1	S1_165823461	0	166512123
1	S1_165829335	0	166517997
1	S1_165829338	0	166518000
1	S1_165838539	0	166527201
1	S1_165838542	0	166527204
1	S1_165838547	0	166527209
1	S1_165839396	0	166528058
1	S1_165839410	0	166528072
1	S1_165839441	0	166528103
1	S1_165854022	0	166542684
1	S1_165854031	0	166542693
1	S1_165854040	0	166542702
1	S1_165854060	0	166542722
1	S1_165854250	0	166542912
1	S1_165854279	0	166542941
1	S1_165862276	0	166550938
1	S1_165862324	0	166550986
1	S1_165862381	0	166551043
1	S1_165862758	0	166551420
1	S1_165865952	0	166554530
1	S1_165870313	0	166558891
1	S1_165870331	0	166558909
1	S1_165870339	0	166558917
1	S1_165870382	0	166558960
1	S1_165870385	0	166558963
1	S1_165879362	0	166567893
1	S1_165884001	0	166572534
1	S1_165884027	0	166572560
1	S1_165890014	0	166578547
1	S1_165894115	0	166582648
1	S1_165894125	0	166582658
1	S1_165894142	0	166582675
1	S1_165894160	0	166582693
1	S1_165896816	0	166585349
1	S1_165896903	0	166585436
1	S1_165914196	0	166602729
1	S1_165914288	0	166602821
1	S1_165915867	0	166604400
1	S1_165917148	0	166605681
1	S1_165917189	0	166605722
1	S1_165917229	0	166605762
1	S1_165917230	0	166605763
1	S1_165926295	0	166614828
1	S1_165926345	0	166614878
1	S1_165932574	0	166621107
1	S1_165936578	0	166625111
1	S1_165938629	0	166627162
1	S1_165941157	0	166629690
1	S1_165941180	0	166629713
1	S1_165947384	0	166635917
1	S1_165947444	0	166635977
1	S1_165947471	0	166636004
1	S1_165949971	0	166638504
1	S1_165949980	0	166638513
1	S1_165950012	0	166638545
1	S1_165959824	0	166648357
1	S1_165959826	0	166648359
1	S1_165959846	0	166648379
1	S1_165974894	0	166663427
1	S1_165976057	0	166664590
1	S1_165978749	0	166667282
1	S1_165979781	0	166668314
1	S1_165991900	0	166680433
1	S1_165999865	0	166688398
1	S1_165999897	0	166688430
1	S1_165999910	0	166688443
1	S1_165999959	0	166688492
1	S1_166004726	0	166693259
1	S1_166009172	0	166697705
1	S1_166012258	0	166700791
1	S1_166012318	0	166700851
1	S1_166012328	0	166700861
1	S1_166012363	0	166700896
1	S1_166014914	0	166703447
1	S1_166017162	0	166705695
1	S1_166017169	0	166705702
1	S1_166022207	0	166710740
1	S1_166022252	0	166710785
1	S1_166022273	0	166710806
1	S1_166025932	0	166714465
1	S1_166025938	0	166714471
1	S1_166025979	0	166714512
1	S1_166025996	0	166714529
1	S1_166039901	0	166728434
1	S1_166043516	0	166732049
1	S1_166044795	0	166733328
1	S1_166044809	0	166733342
1	S1_166045198	0	166733731
1	S1_166045201	0	166733734
1	S1_166046629	0	166735162
1	S1_166046640	0	166735173
1	S1_166046642	0	166735175
1	S1_166052772	0	166741305
1	S1_166052792	0	166741325
1	S1_166052794	0	166741327
1	S1_166052847	0	166741380
1	S1_166055769	0	166744302
1	S1_166058077	0	166746610
1	S1_166058107	0	166746640
1	S1_166058115	0	166746648
1	S1_166058158	0	166746691
1	S1_166063327	0	166751860
1	S1_166071168	0	166759702
1	S1_166076297	0	166764830
1	S1_166077451	0	166765984
1	S1_166078693	0	166767510
1	S1_166078717	0	166767534
1	S1_166078718	0	166767535
1	S1_166078724	0	166767541
1	S1_166078726	0	166767543
1	S1_166078789	0	166767606
1	S1_166085311	0	166774128
1	S1_166089140	0	166777957
1	S1_166099515	0	166788333
1	S1_166113116	0	166801935
1	S1_166113128	0	166801947
1	S1_166113218	0	166802037
1	S1_166117772	0	166806591
1	S1_166122043	0	166810862
1	S1_166122046	0	166810865
1	S1_166122059	0	166810878
1	S1_166122066	0	166810885
1	S1_166128672	0	166817491
1	S1_166128673	0	166817492
1	S1_166128743	0	166817562
1	S1_166135355	0	166824177
1	S1_166141835	0	166830707
1	S1_166148373	0	166837158
1	S1_166153007	0	166841792
1	S1_166153035	0	166841820
1	S1_166153047	0	166841832
1	S1_166153241	0	166842026
1	S1_166160966	0	166849750
1	S1_166160972	0	166849756
1	S1_166160995	0	166849779
1	S1_166161041	0	166849825
1	S1_166178247	0	166867034
1	S1_166178259	0	166867046
1	S1_166187543	0	166876330
1	S1_166187649	0	166876436
1	S1_166249559	0	166938348
1	S1_166249590	0	166938379
1	S1_166253138	0	166941926
1	S1_166253177	0	166941965
1	S1_166253200	0	166941988
1	S1_166255462	0	166944250
1	S1_166255470	0	166944258
1	S1_166255499	0	166944287
1	S1_166255551	0	166944339
1	S1_166258274	0	166947062
1	S1_166258316	0	166947104
1	S1_166258332	0	166947120
1	S1_166258362	0	166947150
1	S1_166258372	0	166947160
1	S1_166258380	0	166947168
1	S1_166258381	0	166947169
1	S1_166258866	0	166947654
1	S1_166258896	0	166947684
1	S1_166258913	0	166947701
1	S1_166258927	0	166947715
1	S1_166270827	0	166959615
1	S1_166270867	0	166959655
1	S1_166280945	0	166969733
1	S1_166280947	0	166969735
1	S1_166286030	0	166974827
1	S1_166292856	0	166981653
1	S1_166294977	0	166983774
1	S1_166301624	0	166990421
1	S1_166301631	0	166990428
1	S1_166308593	0	166997390
1	S1_166308640	0	166997437
1	S1_166315424	0	167004221
1	S1_166315689	0	167004486
1	S1_166315731	0	167004528
1	S1_166326597	0	167015394
1	S1_166326600	0	167015397
1	S1_166355258	0	167044055
1	S1_166355283	0	167044080
1	S1_166357859	0	167046656
1	S1_166357874	0	167046671
1	S1_166357923	0	167046720
1	S1_166370982	0	167059778
1	S1_166371025	0	167059821
1	S1_166371035	0	167059831
1	S1_166374431	0	167063227
1	S1_166374979	0	167063775
1	S1_166385471	0	167074267
1	S1_166385482	0	167074278
1	S1_166386123	0	167074919
1	S1_166389578	0	167078374
1	S1_166389607	0	167078403
1	S1_166410927	0	167099723
1	S1_166410928	0	167099724
1	S1_166410935	0	167099731
1	S1_166410948	0	167099744
1	S1_166414051	0	167102847
1	S1_166414073	0	167102869
1	S1_166428121	0	167116917
1	S1_166428175	0	167116971
1	S1_166432838	0	167121634
1	S1_166432886	0	167121682
1	S1_166432900	0	167121696
1	S1_166432903	0	167121699
1	S1_166435157	0	167123953
1	S1_166435182	0	167123978
1	S1_166437762	0	167126558
1	S1_166438379	0	167127175
1	S1_166441542	0	167130338
1	S1_166441543	0	167130339
1	S1_166441553	0	167130349
1	S1_166441554	0	167130350
1	S1_166442980	0	167131776
1	S1_166447802	0	167136598
1	S1_166447807	0	167136603
1	S1_166447826	0	167136622
1	S1_166447878	0	167136674
1	S1_166447879	0	167136675
1	S1_166447885	0	167136681
1	S1_166447915	0	167136711
1	S1_166447918	0	167136714
1	S1_166447919	0	167136715
1	S1_166450431	0	167139227
1	S1_166450928	0	167139724
1	S1_166450939	0	167139735
1	S1_166450963	0	167139759
1	S1_166452390	0	167141186
1	S1_166455522	0	167144221
1	S1_166456537	0	167145236
1	S1_166456546	0	167145245
1	S1_166467024	0	167155723
1	S1_166468572	0	167157271
1	S1_166468576	0	167157275
1	S1_166468600	0	167157299
1	S1_166468653	0	167157352
1	S1_166479458	0	167168157
1	S1_166479471	0	167168170
1	S1_166496497	0	167185196
1	S1_166496608	0	167185307
1	S1_166507320	0	167196020
1	S1_166508051	0	167196751
1	S1_166508072	0	167196772
1	S1_166508093	0	167196793
1	S1_166509583	0	167198283
1	S1_166509672	0	167198372
1	S1_166512243	0	167200943
1	S1_166512268	0	167200968
1	S1_166519509	0	167208209
1	S1_166525908	0	167214608
1	S1_166525937	0	167214637
1	S1_166525973	0	167214673
1	S1_166525974	0	167214674
1	S1_166525975	0	167214675
1	S1_166545983	0	167234668
1	S1_166546009	0	167234694
1	S1_166557080	0	167245765
1	S1_166557092	0	167245777
1	S1_166557103	0	167245788
1	S1_166557108	0	167245793
1	S1_166561844	0	167250529
1	S1_166561872	0	167250557
1	S1_166561889	0	167250574
1	S1_166564708	0	167253393
1	S1_166564729	0	167253414
1	S1_166564780	0	167253465
1	S1_166567766	0	167256346
1	S1_166571735	0	167260315
1	S1_166571740	0	167260320
1	S1_166580071	0	167268651
1	S1_166586578	0	167275158
1	S1_166594029	0	167282609
1	S1_166598081	0	167286661
1	S1_166598097	0	167286677
1	S1_166598672	0	167287252
1	S1_166598684	0	167287264
1	S1_166598685	0	167287265
1	S1_166598698	0	167287278
1	S1_166600929	0	167289509
1	S1_166600933	0	167289513
1	S1_166600934	0	167289514
1	S1_166600935	0	167289515
1	S1_166600936	0	167289516
1	S1_166600942	0	167289522
1	S1_166600943	0	167289523
1	S1_166600946	0	167289526
1	S1_166600947	0	167289527
1	S1_166600978	0	167289558
1	S1_166601003	0	167289583
1	S1_166603840	0	167292420
1	S1_166603845	0	167292425
1	S1_166603879	0	167292459
1	S1_166603914	0	167292494
1	S1_166603935	0	167292515
1	S1_166627711	0	167316291
1	S1_166633706	0	167322286
1	S1_166633789	0	167322369
1	S1_166633810	0	167322390
1	S1_166633814	0	167322394
1	S1_166637257	0	167325907
1	S1_166642830	0	167331480
1	S1_166643747	0	167332397
1	S1_166643767	0	167332417
1	S1_166643778	0	167332428
1	S1_166649046	0	167337696
1	S1_166649120	0	167337770
1	S1_166672121	0	167360772
1	S1_166681744	0	167370395
1	S1_166684083	0	167372734
1	S1_166684093	0	167372744
1	S1_166689168	0	167377822
1	S1_166689186	0	167377840
1	S1_166689208	0	167377862
1	S1_166689228	0	167377882
1	S1_166689235	0	167377889
1	S1_166689239	0	167377893
1	S1_166694726	0	167383380
1	S1_166694729	0	167383383
1	S1_166694769	0	167383423
1	S1_166694801	0	167383455
1	S1_166694811	0	167383465
1	S1_166695928	0	167384582
1	S1_166695942	0	167384596
1	S1_166695970	0	167384624
1	S1_166695978	0	167384632
1	S1_166707871	0	167396526
1	S1_166724998	0	167413605
1	S1_166725088	0	167413695
1	S1_166725156	0	167413763
1	S1_166725160	0	167413767
1	S1_166725191	0	167413798
1	S1_166740352	0	167428960
1	S1_166740356	0	167428964
1	S1_166753114	0	167441722
1	S1_166765823	0	167454432
1	S1_166770288	0	167458897
1	S1_166770298	0	167458907
1	S1_166770299	0	167458908
1	S1_166770300	0	167458909
1	S1_166770302	0	167458911
1	S1_166770303	0	167458912
1	S1_166770309	0	167458918
1	S1_166770362	0	167458971
1	S1_166780565	0	167469174
1	S1_166780579	0	167469188
1	S1_166783173	0	167471782
1	S1_166789695	0	167478304
1	S1_166789712	0	167478321
1	S1_166789720	0	167478329
1	S1_166789728	0	167478337
1	S1_166790447	0	167479056
1	S1_166797800	0	167486409
1	S1_166797827	0	167486436
1	S1_166797832	0	167486441
1	S1_166797869	0	167486478
1	S1_166802501	0	167491110
1	S1_166802511	0	167491120
1	S1_166803807	0	167492416
1	S1_166803825	0	167492434
1	S1_166803835	0	167492444
1	S1_166803847	0	167492456
1	S1_166803869	0	167492478
1	S1_166807274	0	167495883
1	S1_166807332	0	167495941
1	S1_166825206	0	167513814
1	S1_166825250	0	167513858
1	S1_166825251	0	167513859
1	S1_166825276	0	167513884
1	S1_166835030	0	167523638
1	S1_166836315	0	167524923
1	S1_166843470	0	167532078
1	S1_166843471	0	167532079
1	S1_166843478	0	167532086
1	S1_166843504	0	167532112
1	S1_166843534	0	167532142
1	S1_166858369	0	167546979
1	S1_166858370	0	167546980
1	S1_166858437	0	167547047
1	S1_166864260	0	167552870
1	S1_166864268	0	167552878
1	S1_166864271	0	167552881
1	S1_166864274	0	167552884
1	S1_166864348	0	167552958
1	S1_166864359	0	167552969
1	S1_166864906	0	167553516
1	S1_166864934	0	167553544
1	S1_166864946	0	167553556
1	S1_166865018	0	167553628
1	S1_166865019	0	167553629
1	S1_166865306	0	167553916
1	S1_166865356	0	167553966
1	S1_166865417	0	167554027
1	S1_166865994	0	167554604
1	S1_166866018	0	167554628
1	S1_166876601	0	167565211
1	S1_166876654	0	167565264
1	S1_166876679	0	167565289
1	S1_166876704	0	167565314
1	S1_166898177	0	167586787
1	S1_166898820	0	167587430
1	S1_166903343	0	167591953
1	S1_166911181	0	167599791
1	S1_166911272	0	167599882
1	S1_166913910	0	167602520
1	S1_166913932	0	167602542
1	S1_166917033	0	167605643
1	S1_166917083	0	167605693
1	S1_166928203	0	167616879
1	S1_166928229	0	167616905
1	S1_166928231	0	167616907
1	S1_166928233	0	167616909
1	S1_166928237	0	167616913
1	S1_166928239	0	167616915
1	S1_166928240	0	167616916
1	S1_166928242	0	167616918
1	S1_166928243	0	167616919
1	S1_166928244	0	167616920
1	S1_166928249	0	167616925
1	S1_166928250	0	167616926
1	S1_166928252	0	167616928
1	S1_166928256	0	167616932
1	S1_166928259	0	167616935
1	S1_166933786	0	167622462
1	S1_166933839	0	167622515
1	S1_166933850	0	167622526
1	S1_166972515	0	167661191
1	S1_166973314	0	167661990
1	S1_166983526	0	167672202
1	S1_166984406	0	167673082
1	S1_167009337	0	167698013
1	S1_167009343	0	167698019
1	S1_167009344	0	167698020
1	S1_167009347	0	167698023
1	S1_167009360	0	167698036
1	S1_167039401	0	167728081
1	S1_167046715	0	167735395
1	S1_167046763	0	167735443
1	S1_167046779	0	167735459
1	S1_167087110	0	167775790
1	S1_167087112	0	167775792
1	S1_167087124	0	167775804
1	S1_167090016	0	167778696
1	S1_167090032	0	167778712
1	S1_167090056	0	167778736
1	S1_167094684	0	167783364
1	S1_167097060	0	167785740
1	S1_167097067	0	167785747
1	S1_167100818	0	167789498
1	S1_167107954	0	167796634
1	S1_167108045	0	167796725
1	S1_167108046	0	167796726
1	S1_167108372	0	167797052
1	S1_167109003	0	167797683
1	S1_167109007	0	167797687
1	S1_167109042	0	167797722
1	S1_167109073	0	167797753
1	S1_167115968	0	167804648
1	S1_167115980	0	167804660
1	S1_167116004	0	167804684
1	S1_167116062	0	167804742
1	S1_167117330	0	167806010
1	S1_167117335	0	167806015
1	S1_167117347	0	167806027
1	S1_167117392	0	167806072
1	S1_167117393	0	167806073
1	S1_167117394	0	167806074
1	S1_167120463	0	167809143
1	S1_167120472	0	167809152
1	S1_167120475	0	167809155
1	S1_167120555	0	167809235
1	S1_167133141	0	167821780
1	S1_167133145	0	167821784
1	S1_167133161	0	167821800
1	S1_167133199	0	167821838
1	S1_167155849	0	167844488
1	S1_167156944	0	167845583
1	S1_167157049	0	167845688
1	S1_167157107	0	167845746
1	S1_167176529	0	167865168
1	S1_167176546	0	167865185
1	S1_167176597	0	167865236
1	S1_167176598	0	167865237
1	S1_167182001	0	167870640
1	S1_167183194	0	167871833
1	S1_167183216	0	167871855
1	S1_167183275	0	167871914
1	S1_167183302	0	167871941
1	S1_167193643	0	167882282
1	S1_167193648	0	167882287
1	S1_167193674	0	167882313
1	S1_167193679	0	167882318
1	S1_167193703	0	167882342
1	S1_167198532	0	167887171
1	S1_167198563	0	167887202
1	S1_167207399	0	167896038
1	S1_167207431	0	167896070
1	S1_167207486	0	167896125
1	S1_167207508	0	167896147
1	S1_167207533	0	167896172
1	S1_167207540	0	167896179
1	S1_167207542	0	167896181
1	S1_167218604	0	167907244
1	S1_167218624	0	167907264
1	S1_167234984	0	167923625
1	S1_167234997	0	167923638
1	S1_167235007	0	167923648
1	S1_167235015	0	167923656
1	S1_167235135	0	167923776
1	S1_167235158	0	167923799
1	S1_167235166	0	167923807
1	S1_167238942	0	167927643
1	S1_167238955	0	167927656
1	S1_167241716	0	167930417
1	S1_167245157	0	167933859
1	S1_167245183	0	167933885
1	S1_167245184	0	167933886
1	S1_167245195	0	167933897
1	S1_167245205	0	167933907
1	S1_167247172	0	167935874
1	S1_167254663	0	167943365
1	S1_167256953	0	167945655
1	S1_167264015	0	167952717
1	S1_167275208	0	167963910
1	S1_167280007	0	167968709
1	S1_167283651	0	167972353
1	S1_167290055	0	167978757
1	S1_167290085	0	167978787
1	S1_167309682	0	167998384
1	S1_167309695	0	167998397
1	S1_167316538	0	168005240
1	S1_167324504	0	168013206
1	S1_167324556	0	168013258
1	S1_167325696	0	168014398
1	S1_167336776	0	168025478
1	S1_167336826	0	168025528
1	S1_167338882	0	168027584
1	S1_167340884	0	168029586
1	S1_167340923	0	168029625
1	S1_167340930	0	168029632
1	S1_167341771	0	168030473
1	S1_167345819	0	168034521
1	S1_167345847	0	168034549
1	S1_167352477	0	168041179
1	S1_167352515	0	168041217
1	S1_167352523	0	168041225
1	S1_167352543	0	168041245
1	S1_167368090	0	168056793
1	S1_167368170	0	168056873
1	S1_167368175	0	168056878
1	S1_167368193	0	168056896
1	S1_167368199	0	168056902
1	S1_167368204	0	168056907
1	S1_167368212	0	168056915
1	S1_167375957	0	168064660
1	S1_167375987	0	168064690
1	S1_167376042	0	168064745
1	S1_167376053	0	168064756
1	S1_167379173	0	168067876
1	S1_167379188	0	168067891
1	S1_167379222	0	168067925
1	S1_167385319	0	168074022
1	S1_167385398	0	168074101
1	S1_167385418	0	168074121
1	S1_167400097	0	168088800
1	S1_167400100	0	168088803
1	S1_167404015	0	168092718
1	S1_167404069	0	168092772
1	S1_167404106	0	168092809
1	S1_167404123	0	168092826
1	S1_167407954	0	168096663
1	S1_167407961	0	168096670
1	S1_167407963	0	168096672
1	S1_167407964	0	168096673
1	S1_167407983	0	168096692
1	S1_167411575	0	168100284
1	S1_167411662	0	168100371
1	S1_167433073	0	168121782
1	S1_167433114	0	168121823
1	S1_167439001	0	168127769
1	S1_167448504	0	168137272
1	S1_167453972	0	168142740
1	S1_167454811	0	168143579
1	S1_167465186	0	168153954
1	S1_167465255	0	168154023
1	S1_167467931	0	168156699
1	S1_167467933	0	168156701
1	S1_167467934	0	168156702
1	S1_167467937	0	168156705
1	S1_167467948	0	168156716
1	S1_167467949	0	168156717
1	S1_167467950	0	168156718
1	S1_167467951	0	168156719
1	S1_167467952	0	168156720
1	S1_167474137	0	168162905
1	S1_167474155	0	168162923
1	S1_167487315	0	168176080
1	S1_167487324	0	168176089
1	S1_167487349	0	168176114
1	S1_167487387	0	168176152
1	S1_167487407	0	168176172
1	S1_167487411	0	168176176
1	S1_167487866	0	168176631
1	S1_167487904	0	168176669
1	S1_167487949	0	168176714
1	S1_167500023	0	168188788
1	S1_167500041	0	168188806
1	S1_167500092	0	168188857
1	S1_167500097	0	168188862
1	S1_167500103	0	168188868
1	S1_167500121	0	168188886
1	S1_167500122	0	168188887
1	S1_167500130	0	168188895
1	S1_167503182	0	168191947
1	S1_167503185	0	168191950
1	S1_167503250	0	168192015
1	S1_167505663	0	168194428
1	S1_167505685	0	168194450
1	S1_167505693	0	168194458
1	S1_167510005	0	168198770
1	S1_167510026	0	168198791
1	S1_167510044	0	168198809
1	S1_167510050	0	168198815
1	S1_167515427	0	168204192
1	S1_167515483	0	168204248
1	S1_167516808	0	168205573
1	S1_167516908	0	168205673
1	S1_167527591	0	168216356
1	S1_167527594	0	168216359
1	S1_167528569	0	168217334
1	S1_167528598	0	168217363
1	S1_167528600	0	168217365
1	S1_167531204	0	168219969
1	S1_167543275	0	168232042
1	S1_167543330	0	168232097
1	S1_167546000	0	168234767
1	S1_167546001	0	168234768
1	S1_167546003	0	168234770
1	S1_167546008	0	168234775
1	S1_167550193	0	168238960
1	S1_167550209	0	168238976
1	S1_167556346	0	168245113
1	S1_167556353	0	168245120
1	S1_167556354	0	168245121
1	S1_167556384	0	168245151
1	S1_167556385	0	168245152
1	S1_167556386	0	168245153
1	S1_167556388	0	168245155
1	S1_167560793	0	168249560
1	S1_167563514	0	168252281
1	S1_167563520	0	168252287
1	S1_167563527	0	168252294
1	S1_167563578	0	168252345
1	S1_167563579	0	168252346
1	S1_167563598	0	168252365
1	S1_167563949	0	168252716
1	S1_167571482	0	168260249
1	S1_167571487	0	168260254
1	S1_167571493	0	168260260
1	S1_167571534	0	168260301
1	S1_167571547	0	168260314
1	S1_167571582	0	168260349
1	S1_167574394	0	168263161
1	S1_167576977	0	168265744
1	S1_167577006	0	168265773
1	S1_167579264	0	168268031
1	S1_167583384	0	168272150
1	S1_167589077	0	168277843
1	S1_167589089	0	168277855
1	S1_167589098	0	168277864
1	S1_167590215	0	168278981
1	S1_167590247	0	168279013
1	S1_167592270	0	168281036
1	S1_167601543	0	168290308
1	S1_167601580	0	168290345
1	S1_167601601	0	168290366
1	S1_167601740	0	168290505
1	S1_167601742	0	168290507
1	S1_167601777	0	168290542
1	S1_167634668	0	168323434
1	S1_167634687	0	168323453
1	S1_167640961	0	168329728
1	S1_167646308	0	168335075
1	S1_167646326	0	168335093
1	S1_167675323	0	168364090
1	S1_167675352	0	168364119
1	S1_167675417	0	168364184
1	S1_167677997	0	168366764
1	S1_167678004	0	168366771
1	S1_167678046	0	168366813
1	S1_167682177	0	168370948
1	S1_167682939	0	168371710
1	S1_167688547	0	168377318
1	S1_167688937	0	168377708
1	S1_167689410	0	168378181
1	S1_167690100	0	168378871
1	S1_167690130	0	168378901
1	S1_167690145	0	168378916
1	S1_167690580	0	168379351
1	S1_167690619	0	168379390
1	S1_167690621	0	168379392
1	S1_167690650	0	168379421
1	S1_167690656	0	168379427
1	S1_167695527	0	168384298
1	S1_167695576	0	168384347
1	S1_167695596	0	168384367
1	S1_167696684	0	168385455
1	S1_167696695	0	168385466
1	S1_167696757	0	168385528
1	S1_167698194	0	168386965
1	S1_167698209	0	168386980
1	S1_167702043	0	168390814
1	S1_167702072	0	168390843
1	S1_167704374	0	168393145
1	S1_167708770	0	168397541
1	S1_167708822	0	168397593
1	S1_167713707	0	168402477
1	S1_167713708	0	168402478
1	S1_167731195	0	168419964
1	S1_167732114	0	168420883
1	S1_167732263	0	168421032
1	S1_167742141	0	168430910
1	S1_167742497	0	168431266
1	S1_167743465	0	168441132
1	S1_167743506	0	168441173
1	S1_167746025	0	168443691
1	S1_167749863	0	168447529
1	S1_167749877	0	168447543
1	S1_167749904	0	168447570
1	S1_167749915	0	168447581
1	S1_167749958	0	168447624
1	S1_167776825	0	168474426
1	S1_167776828	0	168474429
1	S1_167776853	0	168474454
1	S1_167777078	0	168474679
1	S1_167792455	0	168490056
1	S1_167794761	0	168492362
1	S1_167795087	0	168492688
1	S1_167796895	0	168494496
1	S1_167796900	0	168494501
1	S1_167796905	0	168494506
1	S1_167796907	0	168494508
1	S1_167799079	0	168496680
1	S1_167799087	0	168496688
1	S1_167799135	0	168496736
1	S1_167803269	0	168500870
1	S1_167803287	0	168500888
1	S1_167804077	0	168501678
1	S1_167804090	0	168501691
1	S1_167811805	0	168509400
1	S1_167818277	0	168515872
1	S1_167818291	0	168515886
1	S1_167818304	0	168515899
1	S1_167826216	0	168523811
1	S1_167826244	0	168523839
1	S1_167826249	0	168523844
1	S1_167833535	0	168531124
1	S1_167833539	0	168531128
1	S1_167840539	0	168538128
1	S1_167840553	0	168538142
1	S1_167840568	0	168538157
1	S1_167840584	0	168538173
1	S1_167840603	0	168538192
1	S1_167845241	0	168542830
1	S1_167879075	0	168576663
1	S1_167879077	0	168576665
1	S1_167879093	0	168576681
1	S1_167884905	0	168582494
1	S1_167884936	0	168582525
1	S1_167884937	0	168582526
1	S1_167884956	0	168582545
1	S1_167885009	0	168582598
1	S1_167888326	0	168585915
1	S1_167888400	0	168585989
1	S1_167888404	0	168585993
1	S1_167888412	0	168586001
1	S1_167899064	0	168596654
1	S1_167901329	0	168598919
1	S1_167901330	0	168598920
1	S1_167901344	0	168598934
1	S1_167901391	0	168598981
1	S1_167909990	0	168607584
1	S1_167910055	0	168607649
1	S1_167917748	0	168615342
1	S1_167917761	0	168615355
1	S1_167927378	0	168624968
1	S1_167927403	0	168624993
1	S1_167931648	0	168629238
1	S1_167943980	0	168641570
1	S1_167952754	0	168650344
1	S1_167952795	0	168650385
1	S1_167977572	0	168675162
1	S1_167978978	0	168676568
1	S1_167978994	0	168676584
1	S1_167983432	0	168681022
1	S1_167983450	0	168681040
1	S1_167983505	0	168681095
1	S1_167983518	0	168681108
1	S1_167983519	0	168681109
1	S1_167983520	0	168681110
1	S1_167983522	0	168681112
1	S1_167983523	0	168681113
1	S1_167983527	0	168681117
1	S1_167985338	0	168682928
1	S1_167985363	0	168682953
1	S1_167992147	0	168689738
1	S1_167992200	0	168689791
1	S1_167995109	0	168692700
1	S1_167995129	0	168692720
1	S1_167995143	0	168692734
1	S1_168009724	0	168707315
1	S1_168011025	0	168708616
1	S1_168011114	0	168708705
1	S1_168014470	0	168712061
1	S1_168014476	0	168712067
1	S1_168014477	0	168712068
1	S1_168014480	0	168712071
1	S1_168014489	0	168712080
1	S1_168014496	0	168712087
1	S1_168014537	0	168712128
1	S1_168014832	0	168712423
1	S1_168014848	0	168712439
1	S1_168014932	0	168712523
1	S1_168017562	0	168715153
1	S1_168017606	0	168715197
1	S1_168017629	0	168715220
1	S1_168021006	0	168718597
1	S1_168021065	0	168718656
1	S1_168026688	0	168724279
1	S1_168028225	0	168725816
1	S1_168035292	0	168732883
1	S1_168035297	0	168732888
1	S1_168035305	0	168732896
1	S1_168035336	0	168732927
1	S1_168035354	0	168732945
1	S1_168046512	0	168744066
1	S1_168046564	0	168744118
1	S1_168053187	0	168750660
1	S1_168053202	0	168750675
1	S1_168061532	0	168759005
1	S1_168087327	0	168791621
1	S1_168087333	0	168791627
1	S1_168105771	0	168810065
1	S1_168109909	0	168814203
1	S1_168117489	0	168821783
1	S1_168117502	0	168821796
1	S1_168117552	0	168821846
1	S1_168123518	0	168827812
1	S1_168125260	0	168829554
1	S1_168130281	0	168834575
1	S1_168130294	0	168834588
1	S1_168130296	0	168834590
1	S1_168130303	0	168834597
1	S1_168135927	0	168840221
1	S1_168145179	0	168849473
1	S1_168145197	0	168849491
1	S1_168145202	0	168849496
1	S1_168145735	0	168850029
1	S1_168149753	0	168854047
1	S1_168149772	0	168854066
1	S1_168149805	0	168854099
1	S1_168162256	0	168866551
1	S1_168162286	0	168866581
1	S1_168162304	0	168866599
1	S1_168163322	0	168867617
1	S1_168163351	0	168867646
1	S1_168163352	0	168867647
1	S1_168174628	0	168878923
1	S1_168174695	0	168878990
1	S1_168184719	0	168889014
1	S1_168184757	0	168889052
1	S1_168184761	0	168889056
1	S1_168186176	0	168890471
1	S1_168190040	0	168894335
1	S1_168190166	0	168894461
1	S1_168195348	0	168899643
1	S1_168207749	0	168912044
1	S1_168207772	0	168912067
1	S1_168214494	0	168918789
1	S1_168215274	0	168919569
1	S1_168216069	0	168920364
1	S1_168229522	0	168933817
1	S1_168229532	0	168933827
1	S1_168237493	0	168941788
1	S1_168245127	0	168949422
1	S1_168254585	0	168958880
1	S1_168254586	0	168958881
1	S1_168254605	0	168958900
1	S1_168254611	0	168958906
1	S1_168254665	0	168958960
1	S1_168270155	0	168974450
1	S1_168272493	0	168976788
1	S1_168272509	0	168976804
1	S1_168272519	0	168976814
1	S1_168283981	0	168988635
1	S1_168283984	0	168988638
1	S1_168302781	0	169007435
1	S1_168309537	0	169014191
1	S1_168310270	0	169014924
1	S1_168313167	0	169017821
1	S1_168313194	0	169017848
1	S1_168318618	0	169023272
1	S1_168318630	0	169023284
1	S1_168318631	0	169023285
1	S1_168327044	0	169031698
1	S1_168327045	0	169031699
1	S1_168327046	0	169031700
1	S1_168327047	0	169031701
1	S1_168327049	0	169031703
1	S1_168327050	0	169031704
1	S1_168327052	0	169031706
1	S1_168327115	0	169031769
1	S1_168335369	0	169040023
1	S1_168335409	0	169040063
1	S1_168335417	0	169040071
1	S1_168335420	0	169040074
1	S1_168346547	0	169051201
1	S1_168346548	0	169051202
1	S1_168351286	0	169055940
1	S1_168351306	0	169055960
1	S1_168356669	0	169061323
1	S1_168356670	0	169061324
1	S1_168356679	0	169061333
1	S1_168356709	0	169061363
1	S1_168356764	0	169061418
1	S1_168356773	0	169061427
1	S1_168358140	0	169062794
1	S1_168358172	0	169062826
1	S1_168358227	0	169062881
1	S1_168361812	0	169066466
1	S1_168361813	0	169066467
1	S1_168361875	0	169066529
1	S1_168400892	0	169105546
1	S1_168400976	0	169105630
1	S1_168400980	0	169105634
1	S1_168420756	0	169125409
1	S1_168420761	0	169125414
1	S1_168420768	0	169125421
1	S1_168436127	0	169140780
1	S1_168436181	0	169140834
1	S1_168436316	0	169140969
1	S1_168454016	0	169158669
1	S1_168458267	0	169162920
1	S1_168459749	0	169164402
1	S1_168459900	0	169164553
1	S1_168459919	0	169164572
1	S1_168460048	0	169164701
1	S1_168461231	0	169165883
1	S1_168461244	0	169165896
1	S1_168461245	0	169165897
1	S1_168461247	0	169165899
1	S1_168483016	0	169187670
1	S1_168487231	0	169191886
1	S1_168487247	0	169191902
1	S1_168487248	0	169191903
1	S1_168489303	0	169193958
1	S1_168494094	0	169198749
1	S1_168513195	0	169217850
1	S1_168513205	0	169217860
1	S1_168513783	0	169218438
1	S1_168513814	0	169218469
1	S1_168536487	0	169241142
1	S1_168536513	0	169241168
1	S1_168539107	0	169243762
1	S1_168539113	0	169243768
1	S1_168539182	0	169243837
1	S1_168545478	0	169250133
1	S1_168555683	0	169260338
1	S1_168559772	0	169264427
1	S1_168559821	0	169264476
1	S1_168559838	0	169264493
1	S1_168559839	0	169264494
1	S1_168559844	0	169264499
1	S1_168559847	0	169264502
1	S1_168559867	0	169264522
1	S1_168559875	0	169264530
1	S1_168559878	0	169264533
1	S1_168559884	0	169264539
1	S1_168560255	0	169264910
1	S1_168560322	0	169264977
1	S1_168560341	0	169264996
1	S1_168560349	0	169265004
1	S1_168560545	0	169265200
1	S1_168564621	0	169269276
1	S1_168564634	0	169269289
1	S1_168564659	0	169269314
1	S1_168564685	0	169269340
1	S1_168566460	0	169271115
1	S1_168566472	0	169271127
1	S1_168566474	0	169271129
1	S1_168566475	0	169271130
1	S1_168566486	0	169271141
1	S1_168580906	0	169285561
1	S1_168580917	0	169285572
1	S1_168580927	0	169285582
1	S1_168590049	0	169294704
1	S1_168590275	0	169294930
1	S1_168590313	0	169294968
1	S1_168590348	0	169295003
1	S1_168590361	0	169295016
1	S1_168595134	0	169299789
1	S1_168595191	0	169299846
1	S1_168600680	0	169305335
1	S1_168606379	0	169311034
1	S1_168606420	0	169311075
1	S1_168606427	0	169311082
1	S1_168606476	0	169311131
1	S1_168606485	0	169311140
1	S1_168642548	0	169347051
1	S1_168642562	0	169347065
1	S1_168642573	0	169347076
1	S1_168652921	0	169357424
1	S1_168652930	0	169357433
1	S1_168652939	0	169357442
1	S1_168652945	0	169357448
1	S1_168652949	0	169357452
1	S1_168663510	0	169368013
1	S1_168663515	0	169368018
1	S1_168670105	0	169374608
1	S1_168670130	0	169374633
1	S1_168670137	0	169374640
1	S1_168670189	0	169374692
1	S1_168671946	0	169376449
1	S1_168673231	0	169377734
1	S1_168674476	0	169378979
1	S1_168675014	0	169379517
1	S1_168675019	0	169379522
1	S1_168675047	0	169379550
1	S1_168675079	0	169379582
1	S1_168675091	0	169379594
1	S1_168676310	0	169380813
1	S1_168676311	0	169380814
1	S1_168680844	0	169385347
1	S1_168681774	0	169386277
1	S1_168681841	0	169386344
1	S1_168690844	0	169395347
1	S1_168690872	0	169395375
1	S1_168691079	0	169395582
1	S1_168691082	0	169395585
1	S1_168691113	0	169395616
1	S1_168692814	0	169397317
1	S1_168692855	0	169397358
1	S1_168692907	0	169397410
1	S1_168694387	0	169398890
1	S1_168694425	0	169398928
1	S1_168694429	0	169398932
1	S1_168706289	0	169410792
1	S1_168721448	0	169424557
1	S1_168721450	0	169424559
1	S1_168721451	0	169424560
1	S1_168721452	0	169424561
1	S1_168721455	0	169424564
1	S1_168732589	0	169435698
1	S1_168732614	0	169435723
1	S1_168732616	0	169435725
1	S1_168732645	0	169435754
1	S1_168733359	0	169436468
1	S1_168773105	0	169475409
1	S1_168777063	0	169479368
1	S1_168777377	0	169479682
1	S1_168779157	0	169481462
1	S1_168779181	0	169481486
1	S1_168779183	0	169481488
1	S1_168779952	0	169482257
1	S1_168779981	0	169482286
1	S1_168781540	0	169483845
1	S1_168781554	0	169483859
1	S1_168781975	0	169484280
1	S1_168785663	0	169487968
1	S1_168785712	0	169488017
1	S1_168791568	0	169493873
1	S1_168791602	0	169493907
1	S1_168791661	0	169493966
1	S1_168804969	0	169507274
1	S1_168805025	0	169507330
1	S1_168808955	0	169511263
1	S1_168824824	0	169527132
1	S1_168831454	0	169533762
1	S1_168831477	0	169533785
1	S1_168839608	0	169541916
1	S1_168847677	0	169549985
1	S1_168847697	0	169550005
1	S1_168849668	0	169551976
1	S1_168855798	0	169558106
1	S1_168855810	0	169558118
1	S1_168855816	0	169558124
1	S1_168878940	0	169581248
1	S1_168892612	0	169594923
1	S1_168902053	0	169604349
1	S1_168902101	0	169604397
1	S1_168907957	0	169610253
1	S1_168917752	0	169620043
1	S1_168917767	0	169620058
1	S1_168917769	0	169620060
1	S1_168917777	0	169620068
1	S1_168917787	0	169620078
1	S1_168936206	0	169638497
1	S1_168936272	0	169638563
1	S1_168936275	0	169638566
1	S1_168936700	0	169638991
1	S1_168936701	0	169638992
1	S1_168936703	0	169638994
1	S1_168936705	0	169638996
1	S1_168936708	0	169638999
1	S1_168936709	0	169639000
1	S1_168936710	0	169639001
1	S1_168936711	0	169639002
1	S1_168936714	0	169639005
1	S1_168936715	0	169639006
1	S1_168937707	0	169639998
1	S1_168937712	0	169640003
1	S1_168939779	0	169642070
1	S1_168939781	0	169642072
1	S1_168939842	0	169642133
1	S1_168969265	0	169671503
1	S1_168969348	0	169671586
1	S1_168975870	0	169678097
1	S1_169004186	0	169706415
1	S1_169014760	0	169716989
1	S1_169028361	0	169730545
1	S1_169028386	0	169730570
1	S1_169053738	0	169755893
1	S1_169053818	0	169755973
1	S1_169061811	0	169763966
1	S1_169062642	0	169764797
1	S1_169093281	0	169795437
1	S1_169094281	0	169796437
1	S1_169094282	0	169796438
1	S1_169098428	0	169800584
1	S1_169100474	0	169802630
1	S1_169102207	0	169804363
1	S1_169102220	0	169804376
1	S1_169102221	0	169804377
1	S1_169102243	0	169804399
1	S1_169118846	0	169820946
1	S1_169121848	0	169823948
1	S1_169134173	0	169836272
1	S1_169135244	0	169837307
1	S1_169147951	0	169850014
1	S1_169151828	0	169853891
1	S1_169154384	0	169856447
1	S1_169192305	0	169897728
1	S1_169192354	0	169897777
1	S1_169198469	0	169903968
1	S1_169205223	0	169910722
1	S1_169205227	0	169910726
1	S1_169221520	0	169927019
1	S1_169221542	0	169927041
1	S1_169221563	0	169927062
1	S1_169222019	0	169927518
1	S1_169228508	0	169934007
1	S1_169233669	0	169939168
1	S1_169233699	0	169939198
1	S1_169243734	0	169949233
1	S1_169243759	0	169949258
1	S1_169243784	0	169949283
1	S1_169243788	0	169949287
1	S1_169245660	0	169951159
1	S1_169250933	0	169956432
1	S1_169256491	0	169961990
1	S1_169261460	0	169966959
1	S1_169261477	0	169966976
1	S1_169261483	0	169966982
1	S1_169261517	0	169967016
1	S1_169261953	0	169967452
1	S1_169263360	0	169968859
1	S1_169275299	0	169980796
1	S1_169285860	0	169991356
1	S1_169285888	0	169991384
1	S1_169285892	0	169991388
1	S1_169291615	0	169997111
1	S1_169291643	0	169997139
1	S1_169291646	0	169997142
1	S1_169291651	0	169997147
1	S1_169291717	0	169997213
1	S1_169308076	0	170013603
1	S1_169323615	0	170029143
1	S1_169323676	0	170029204
1	S1_169324726	0	170030254
1	S1_169325145	0	170030673
1	S1_169325157	0	170030685
1	S1_169327771	0	170033299
1	S1_169327797	0	170033325
1	S1_169327805	0	170033333
1	S1_169337394	0	170042922
1	S1_169337439	0	170042967
1	S1_169337457	0	170042985
1	S1_169337501	0	170043029
1	S1_169337502	0	170043030
1	S1_169337508	0	170043036
1	S1_169357414	0	170062942
1	S1_169373589	0	170079117
1	S1_169374857	0	170080385
1	S1_169374937	0	170080465
1	S1_169377102	0	170082630
1	S1_169377122	0	170082650
1	S1_169377126	0	170082654
1	S1_169383024	0	170088552
1	S1_169387357	0	170092884
1	S1_169389896	0	170095423
1	S1_169390087	0	170095614
1	S1_169390098	0	170095625
1	S1_169390112	0	170095639
1	S1_169408081	0	170113608
1	S1_169408180	0	170113707
1	S1_169414360	0	170119887
1	S1_169419375	0	170124902
1	S1_169421975	0	170127502
1	S1_169423273	0	170128800
1	S1_169425425	0	170130952
1	S1_169425435	0	170130962
1	S1_169425456	0	170130983
1	S1_169428856	0	170134383
1	S1_169428960	0	170134487
1	S1_169437935	0	170143370
1	S1_169438101	0	170143536
1	S1_169440669	0	170146104
1	S1_169440940	0	170146375
1	S1_169441797	0	170147232
1	S1_169444020	0	170149455
1	S1_169456178	0	170161613
1	S1_169456227	0	170161662
1	S1_169462905	0	170168340
1	S1_169465283	0	170170718
1	S1_169467836	0	170173271
1	S1_169479008	0	170184443
1	S1_169479014	0	170184449
1	S1_169479022	0	170184457
1	S1_169479023	0	170184458
1	S1_169479025	0	170184460
1	S1_169479026	0	170184461
1	S1_169479027	0	170184462
1	S1_169492318	0	170197753
1	S1_169492326	0	170197761
1	S1_169492336	0	170197771
1	S1_169496704	0	170202139
1	S1_169525116	0	170230433
1	S1_169525151	0	170230468
1	S1_169525156	0	170230473
1	S1_169528747	0	170234064
1	S1_169528748	0	170234065
1	S1_169535283	0	170240600
1	S1_169535291	0	170240608
1	S1_169535338	0	170240655
1	S1_169538292	0	170243609
1	S1_169551026	0	170256343
1	S1_169553340	0	170258657
1	S1_169553362	0	170258679
1	S1_169553368	0	170258685
1	S1_169553411	0	170258728
1	S1_169559983	0	170265300
1	S1_169560002	0	170265319
1	S1_169560005	0	170265322
1	S1_169565246	0	170270563
1	S1_169567265	0	170272582
1	S1_169570314	0	170275631
1	S1_169570323	0	170275640
1	S1_169573752	0	170279069
1	S1_169577251	0	170282568
1	S1_169577262	0	170282579
1	S1_169607181	0	170312498
1	S1_169607203	0	170312520
1	S1_169607204	0	170312521
1	S1_169607246	0	170312563
1	S1_169607275	0	170312592
1	S1_169607291	0	170312608
1	S1_169607293	0	170312610
1	S1_169607303	0	170312620
1	S1_169608972	0	170314289
1	S1_169608978	0	170314295
1	S1_169615473	0	170320791
1	S1_169628559	0	170333877
1	S1_169628601	0	170333919
1	S1_169628603	0	170333921
1	S1_169628617	0	170333935
1	S1_169628660	0	170333978
1	S1_169652791	0	170358104
1	S1_169655789	0	170361102
1	S1_169655790	0	170361103
1	S1_169655791	0	170361104
1	S1_169655794	0	170361107
1	S1_169655799	0	170361112
1	S1_169655820	0	170361133
1	S1_169655823	0	170361136
1	S1_169659238	0	170364551
1	S1_169659240	0	170364553
1	S1_169659787	0	170365100
1	S1_169659821	0	170365134
1	S1_169659861	0	170365174
1	S1_169659868	0	170365181
1	S1_169667725	0	170373038
1	S1_169685218	0	170390531
1	S1_169685276	0	170390589
1	S1_169685296	0	170390609
1	S1_169685302	0	170390615
1	S1_169689303	0	170394616
1	S1_169689348	0	170394661
1	S1_169689827	0	170395140
1	S1_169689895	0	170395208
1	S1_169689929	0	170395242
1	S1_169689932	0	170395245
1	S1_169690291	0	170395604
1	S1_169693614	0	170398927
1	S1_169693638	0	170398951
1	S1_169705399	0	170410712
1	S1_169705404	0	170410717
1	S1_169705421	0	170410734
1	S1_169705427	0	170410740
1	S1_169707073	0	170412386
1	S1_169707109	0	170412422
1	S1_169707113	0	170412426
1	S1_169707148	0	170412461
1	S1_169707151	0	170412464
1	S1_169707161	0	170412474
1	S1_169707173	0	170412486
1	S1_169713385	0	170418698
1	S1_169713420	0	170418733
1	S1_169713421	0	170418734
1	S1_169713722	0	170419035
1	S1_169719085	0	170424398
1	S1_169719091	0	170424404
1	S1_169719130	0	170424443
1	S1_169719172	0	170424485
1	S1_169721236	0	170426549
1	S1_169748369	0	170453682
1	S1_169761596	0	170466909
1	S1_169761601	0	170466914
1	S1_169761603	0	170466916
1	S1_169766427	0	170471740
1	S1_169766428	0	170471741
1	S1_169767376	0	170472689
1	S1_169767388	0	170472701
1	S1_169767451	0	170472764
1	S1_169767471	0	170472784
1	S1_169769041	0	170474354
1	S1_169790716	0	170496029
1	S1_169792516	0	170497829
1	S1_169792560	0	170497873
1	S1_169793045	0	170498358
1	S1_169793139	0	170498452
1	S1_169797935	0	170503248
1	S1_169797956	0	170503269
1	S1_169798001	0	170503314
1	S1_169798281	0	170503594
1	S1_169802903	0	170508216
1	S1_169802905	0	170508218
1	S1_169802906	0	170508219
1	S1_169802907	0	170508220
1	S1_169802908	0	170508221
1	S1_169802911	0	170508224
1	S1_169802912	0	170508225
1	S1_169802913	0	170508226
1	S1_169802914	0	170508227
1	S1_169802915	0	170508228
1	S1_169802918	0	170508231
1	S1_169802919	0	170508232
1	S1_169802920	0	170508233
1	S1_169802921	0	170508234
1	S1_169802923	0	170508236
1	S1_169803045	0	170508358
1	S1_169805542	0	170510855
1	S1_169808742	0	170514055
1	S1_169811907	0	170517220
1	S1_169811928	0	170517241
1	S1_169812753	0	170518066
1	S1_169812781	0	170518094
1	S1_169813155	0	170518468
1	S1_169816375	0	170521688
1	S1_169816442	0	170521755
1	S1_169816462	0	170521775
1	S1_169819662	0	170524975
1	S1_169827389	0	170532703
1	S1_169827426	0	170532740
1	S1_169827474	0	170532788
1	S1_169830182	0	170535496
1	S1_169830201	0	170535515
1	S1_169839777	0	170545091
1	S1_169839778	0	170545092
1	S1_169840954	0	170546268
1	S1_169852278	0	170557592
1	S1_169852289	0	170557603
1	S1_169852290	0	170557604
1	S1_169852546	0	170557860
1	S1_169852566	0	170557880
1	S1_169852636	0	170557950
1	S1_169864557	0	170569871
1	S1_169864559	0	170569873
1	S1_169864567	0	170569881
1	S1_169864568	0	170569882
1	S1_169864574	0	170569888
1	S1_169864612	0	170569926
1	S1_169900262	0	170605692
1	S1_169900275	0	170605705
1	S1_169911074	0	170616505
1	S1_169911080	0	170616511
1	S1_169928016	0	170633447
[truncated: 1,580 more rows]
[truncated: 5,000 more columns]

## Sheet: SD5
SD5. GWAS to body weight at 8 weeks of age (BW8) in the F2 generation of the HQLA-HB deep intercross population
SNP	Chr	bp	P value
Gga_rs13825684	1	2546	0.716697
GGaluGA043347	1	10585	0.717769
GGaluGA064248	1	13122	0.105366
Gga_rs13936329	1	17578	0.804227
GGaluGA047921	1	18977	0.753437
Gga_rs13877352	1	21864	0.522036
GGaluGA001820	1	34682	0.678956
Gga_rs16686671	1	68774	0.807274
GGaluGA001841	1	79082	0.854926
Gga_rs15995401	1	119034	0.294823
Gga_rs15995393	1	119959	0.275623
GGaluGA001890	1	160803	0.448193
GGaluGA001902	1	187142	0.145958
Gga_rs14688751	1	194722	0.869534
GGaluGA001950	1	251546	0.745193
Gga_rs16686356	1	278674	0.768461
Gga_rs14688655	1	291704	0.544354
Gga_rs15994854	1	350847	0.697766
Gga_rs13814482	1	421060	0.218132
GGaluGA002124	1	470979	0.16711
Gga_rs14733942	1	526724	0.560136
GGaluGA002165	1	537369	0.0863834
GGaluGA002178	1	565966	0.122649
Gga_rs14096805	1	592157	0.466629
Gga_rs16057006	1	608936	0.702018
GGaluGA002079	1	627301	0.553963
GGaluGA002069	1	654186	0.422138
GGaluGA002189	1	725874	0.726024
Gga_rs14080240	1	746405	0.526869
GGaluGA002210	1	781470	0.629991
Gga_rs14080307	1	805113	0.72595
Gga_rs14080338	1	832820	0.629991
GGaluGA002256	1	852821	0.14951
GGaluGA002276	1	886040	0.99004
Gga_rs13778590	1	914617	0.506929
Gga_rs10728087	1	957090	0.637758
Gga_rs10724367	1	967440	0.336379
Gga_rs14080533	1	991670	0.35226
Gga_rs14080555	1	1014738	0.451599
GGaluGA002366	1	1023862	0.711377
GGaluGA002384	1	1064865	0.243902
GGaluGA002402	1	1091602	0.800652
Gga_rs10729499	1	1122531	0.632927
GGaluGA002422	1	1141496	0.231042
Gga_rs14080820	1	1160527	0.719642
GGaluGA002439	1	1172947	0.0828692
GGaluGA002446	1	1194981	0.201225
Gga_rs14080975	1	1222952	0.988003
GGaluGA002461	1	1243508	0.92542
GGaluGA002477	1	1278830	0.353126
Gga_rs14081063	1	1306845	0.978313
GGaluGA002499	1	1312976	0.309507
GGaluGA002513	1	1338515	0.800652
GGaluGA002522	1	1352981	0.569014
Gga_rs14081158	1	1385106	0.53834
Gga_rs14081172	1	1396171	0.35226
Gga_rs14081222	1	1419625	0.873243
Gga_rs14081238	1	1453101	0.800652
Gga_rs14081247	1	1468933	0.799679
Gga_rs14081311	1	1494979	0.322797
Gga_rs14081349	1	1508855	0.773431
Gga_rs14081373	1	1527281	0.147712
Gga_rs14081388	1	1544162	0.120984
Gga_rs14081437	1	1579034	0.119669
GGaluGA002630	1	1591571	0.801124
Gga_rs14081487	1	1613053	0.730785
Gga_rs14081492	1	1625501	0.354541
Gga_rs14081576	1	1731530	0.983849
Gga_rs13778998	1	1766360	0.642698
Gga_rs14081618	1	1776782	0.206459
GGaluGA002723	1	1803737	0.14579
Gga_rs14081679	1	1821717	0.283428
Gga_rs14081700	1	1839937	0.258527
Gga_rs13825154	1	1981729	0.545884
GGaluGA002767	1	2001866	0.473576
Gga_rs13825103	1	2020027	0.983723
Gga_rs10730722	1	2031863	0.145416
GGaluGA002795	1	2080774	0.535052
Gga_rs13788885	1	2104653	0.742538
GGaluGA002805	1	2124274	0.275792
Gga_rs15187362	1	2143933	0.0612314
Gga_rs14789722	1	2151080	0.170007
Gga_rs15187284	1	2179047	0.17734
Gga_rs15187208	1	2192161	0.304305
Gga_rs13824878	1	2215757	0.470296
Gga_rs13824858	1	2244961	0.372924
Gga_rs13824804	1	2276648	0.544661
Gga_rs14789557	1	2322284	0.38388
Gga_rs15186930	1	2364918	0.848568
Gga_rs13824683	1	2406431	0.65415
Gga_rs13824679	1	2408236	0.312095
Gga_rs13824602	1	2506711	0.631209
GGaluGA002963	1	2531799	0.0713033
Gga_rs13572919	1	2542860	0.948581
Gga_rs13824559	1	2576496	0.328271
GGaluGA003004	1	2656910	0.202054
Gga_rs13824465	1	2663501	0.0428813
Gga_rs13824431	1	2697204	0.928002
Gga_rs13824424	1	2714657	0.051383
Gga_rs13572840	1	2739450	0.50957
Gga_rs13824393	1	2758581	0.453419
Gga_rs13824358	1	2774060	0.0293172
Gga_rs13824343	1	2784196	0.78554
Gga_rs15186020	1	2863034	0.851526
Gga_rs15185947	1	2889499	0.760872
Gga_rs15185925	1	2894613	0.898671
GGaluGA003111	1	2936488	0.473803
Gga_rs13572752	1	2944427	0.7585
Gga_rs13824133	1	2974036	0.485948
Gga_rs13824059	1	3001807	0.61296
GGaluGA003142	1	3017022	0.395651
Gga_rs13823977	1	3032998	0.779855
Gga_rs13823968	1	3049687	0.2488
GGaluGA003173	1	3084103	0.168368
Gga_rs13823897	1	3101098	0.759377
Gga_rs10722430	1	3142188	0.759377
Gga_rs13823873	1	3154305	0.995526
Gga_rs13823853	1	3174120	0.595763
Gga_rs13823850	1	3195921	0.595763
GGaluGA003207	1	3220322	0.559411
Gga_rs13823775	1	3247926	0.781355
Gga_rs13823757	1	3268627	0.602569
Gga_rs14788794	1	3277815	0.208166
Gga_rs13823731	1	3301297	0.777886
GGaluGA003263	1	3355015	0.858081
Gga_rs14788651	1	3383079	0.440408
Gga_rs13823569	1	3397493	0.575423
Gga_rs13823473	1	3524779	0.956507
GGaluGA003338	1	3601708	0.700033
Gga_rs14704727	1	3624660	0.857887
GGaluGA003359	1	3654544	0.173894
Gga_rs16031804	1	3686747	0.710317
Gga_rs16691477	1	3694420	0.370198
GGaluGA003372	1	3717290	0.7715
Gga_rs16037216	1	3769945	0.865357
Gga_rs14714549	1	3794950	0.5381
Gga_rs13809301	1	3834280	0.280434
GGaluGA003394	1	3838606	0.667748
GGaluGA003398	1	3865740	0.91577
GGaluGA003399	1	3883508	0.151113
Gga_rs14714496	1	3889733	0.508687
Gga_rs14714425	1	3940505	0.838086
Gga_rs14714417	1	3957407	0.180308
GGaluGA003439	1	3978388	0.552144
GGaluGA003444	1	3997280	0.975806
Gga_rs16036634	1	4018469	0.994717
GGaluGA003457	1	4026439	0.834922
Gga_rs16690735	1	4049898	0.157578
GGaluGA003476	1	4121277	0.43495
Gga_rs13827504	1	4171054	0.157578
Gga_rs13827482	1	4180984	0.246702
GGaluGA003516	1	4203646	0.157578
Gga_rs13827443	1	4221965	0.67913
GGaluGA003528	1	4243863	0.237108
GGaluGA003553	1	4331573	0.160806
Gga_rs10729557	1	4343154	0.582025
Gga_rs13827305	1	4369271	0.775848
GGaluGA003591	1	4439669	0.458025
GGaluGA003595	1	4492953	0.276359
Gga_rs13621842	1	4530213	0.272724
Gga_rs13827233	1	4538058	0.473006
Gga_rs13827194	1	4564169	0.303493
Gga_rs13621831	1	4586754	0.11007
GGaluGA003636	1	4628307	0.7119
Gga_rs13827135	1	4662337	0.183125
Gga_rs13827121	1	4725164	0.609976
Gga_rs13827107	1	4752616	0.316242
GGaluGA003654	1	4763253	0.316242
Gga_rs13621820	1	4791705	0.996518
GGaluGA003669	1	4811948	0.622778
GGaluGA003675	1	4849658	0.268909
Gga_rs13827081	1	4866684	0.622778
Gga_rs13621816	1	4903577	0.316242
Gga_rs13827048	1	4927653	0.91236
Gga_rs13827029	1	4956893	0.173028
GGaluGA003692	1	4996980	0.256664
Gga_rs15190989	1	5027328	0.184261
Gga_rs13826962	1	5071220	0.169937
Gga_rs13826954	1	5119093	0.231434
Gga_rs14791108	1	5163251	0.828961
Gga_rs13826931	1	5178000	0.594474
Gga_rs13826924	1	5189992	0.488255
GGaluGA003707	1	5209432	0.938863
Gga_rs13826906	1	5225282	0.106896
Gga_rs13826897	1	5254861	0.106896
GGaluGA003724	1	5286116	0.158534
Gga_rs15190808	1	5357331	0.102142
Gga_rs15190787	1	5374428	0.428816
Gga_rs15190761	1	5378264	0.106552
Gga_rs15190707	1	5432564	0.0680877
Gga_rs13826806	1	5473026	0.484951
Gga_rs15190652	1	5512372	0.544904
Gga_rs13621783	1	5569798	0.0862855
GGaluGA003770	1	5580499	0.900333
GGaluGA003776	1	5603298	0.128818
Gga_rs13826695	1	5649324	0.423661
Gga_rs14790910	1	5671724	0.527888
Gga_rs13826590	1	5696030	0.579106
Gga_rs13826580	1	5711114	0.525844
GGaluGA003796	1	5721357	0.130715
Gga_rs14790888	1	5735709	0.92502
Gga_rs13826555	1	5765968	0.873513
GGaluGA003811	1	5780418	0.0754987
Gga_rs15190357	1	5811717	0.0560243
Gga_rs13820518	1	5820760	0.623929
GGaluGA003820	1	5840564	0.485377
GGaluGA003823	1	5866651	0.550133
Gga_rs13826521	1	5882648	0.172131
GGaluGA003832	1	5897612	0.182141
GGaluGA003835	1	5919124	0.404607
Gga_rs15190195	1	5938804	0.695727
Gga_rs13621730	1	5950710	0.329478
Gga_rs15190100	1	5984854	0.272592
GGaluGA003856	1	6015253	0.542026
Gga_rs13826456	1	6035371	0.386704
Gga_rs16703132	1	6061840	0.0601368
Gga_rs16021778	1	6068666	0.355538
GGaluGA003865	1	6084253	0.183109
GGaluGA003882	1	6144036	0.68979
Gga_rs14790783	1	6172409	0.233588
GGaluGA003899	1	6181420	0.233588
Gga_rs15189875	1	6203612	0.078448
GGaluGA003913	1	6220138	0.138134
GGaluGA003918	1	6228596	0.860159
GGaluGA003933	1	6270274	0.334835
Gga_rs13815623	1	6302125	0.424374
Gga_rs14740507	1	6321399	0.772559
GGaluGA003959	1	6333787	0.464405
GGaluGA003981	1	6379865	0.33982
Gga_rs14715931	1	6435981	0.761131
GGaluGA003995	1	6443169	0.33173
GGaluGA004016	1	6507468	0.115111
Gga_rs16718569	1	6511769	0.115111
Gga_rs16718604	1	6536529	0.428566
Gga_rs16040188	1	6559710	0.748277
GGaluGA004053	1	6583903	0.857332
GGaluGA004055	1	6602582	0.123324
Gga_rs14736838	1	6703898	0.746855
GGaluGA004100	1	6719274	0.471519
Gga_rs16756550	1	6732356	0.921
GGaluGA004113	1	6758162	0.469922
GGaluGA004120	1	6771691	0.921
Gga_rs16693359	1	6786433	0.35687
Gga_rs14790742	1	6805974	0.508604
Gga_rs13826269	1	6842491	0.345052
Gga_rs13826287	1	6855487	0.225979
Gga_rs13826252	1	6872796	0.901756
GGaluGA004182	1	6894355	0.146386
GGaluGA004194	1	6916554	0.372683
Gga_rs13826215	1	6945307	0.607469
GGaluGA004222	1	6977094	0.949441
GGaluGA004226	1	6989414	0.0329155
GGaluGA046626	1	6999661	0.120103
GGaluGA004241	1	7028104	0.543872
Gga_rs13826175	1	7050235	0.366003
Gga_rs14790603	1	7061902	0.311265
GGaluGA004272	1	7096794	0.102896
Gga_rs13826145	1	7104177	0.519484
Gga_rs15189324	1	7134359	0.690164
Gga_rs13817926	1	7149302	0.347915
GGaluGA004304	1	7180766	0.867907
Gga_rs15189229	1	7185872	0.048891
GGaluGA004322	1	7221923	0.0224475
GGaluGA004334	1	7242693	0.906121
GGaluGA004340	1	7270915	0.258677
GGaluGA004344	1	7296832	0.341198
GGaluGA004350	1	7311079	0.688618
GGaluGA004364	1	7336396	0.107362
Gga_rs15189059	1	7361610	0.0903106
Gga_rs14790535	1	7376183	0.0473826
GGaluGA004374	1	7390849	0.315278
GGaluGA004381	1	7415227	0.726688
Gga_rs14790510	1	7422723	0.660751
Gga_rs15188977	1	7438986	0.056824
Gga_rs14738841	1	7453361	0.589417
Gga_rs14790501	1	7494048	0.583878
Gga_rs15188946	1	7498656	0.261741
GGaluGA004417	1	7546270	0.437551
Gga_rs13825879	1	7569660	0.989969
Gga_rs15188804	1	7603928	0.516928
Gga_rs13825829	1	7652442	0.0164644
Gga_rs13825773	1	7676850	0.12249
GGaluGA004470	1	7691624	0.095165
GGaluGA004481	1	7709479	0.0552216
GGaluGA004492	1	7737725	0.400795
Gga_rs13825730	1	7750584	0.481886
Gga_rs14790370	1	7766573	0.992925
Gga_rs13825718	1	7776565	0.652855
Gga_rs14790338	1	7808325	0.294938
GGaluGA004517	1	7844933	0.378624
Gga_rs14790284	1	7868888	0.826964
Gga_rs14790267	1	7885036	0.969583
Gga_rs15188495	1	7906717	0.149069
Gga_rs15188487	1	7917090	0.231829
Gga_rs13825646	1	7944365	0.355912
Gga_rs13787599	1	7976957	0.0501718
GGaluGA004546	1	7999740	0.430251
Gga_rs13825609	1	8023801	0.248625
GGaluGA004549	1	8057384	0.795914
GGaluGA004553	1	8070031	0.772291
GGaluGA004559	1	8102936	0.795914
Gga_rs13825538	1	8119025	0.0474983
Gga_rs13825535	1	8127179	0.550084
GGaluGA004567	1	8147410	0.167864
GGaluGA004570	1	8163861	0.191229
Gga_rs13787569	1	8224430	0.81587
GGaluGA004584	1	8226965	0.795914
GGaluGA004592	1	8252598	0.815397
Gga_rs13825435	1	8290544	0.538479
Gga_rs14790100	1	8312572	0.737213
GGaluGA004594	1	8317782	0.185424
GGaluGA004595	1	8343831	0.404863
GGaluGA004605	1	8383298	0.7356
Gga_rs13825386	1	8404710	0.522812
GGaluGA004616	1	8424134	0.665458
Gga_rs13825349	1	8457993	0.710568
Gga_rs15188005	1	8543860	0.318535
Gga_rs13825272	1	8573592	0.557156
Gga_rs14790010	1	8596031	0.557156
Gga_rs14790004	1	8626187	0.548985
GGaluGA004652	1	8700957	0.553412
GGaluGA004655	1	8736149	0.418125
GGaluGA004657	1	8783696	0.557619
Gga_rs13825242	1	8785295	0.457979
Gga_rs14789971	1	8805866	0.487904
Gga_rs13787493	1	8841987	0.340717
Gga_rs15187818	1	8865635	0.350938
Gga_rs13825205	1	8886686	0.350938
Gga_rs13825197	1	8898998	0.432238
Gga_rs15187768	1	8937888	0.15634
Gga_rs15187758	1	8948310	0.237881
Gga_rs13825185	1	8957515	0.647399
GGaluGA004687	1	9015558	0.867743
Gga_rs16702996	1	9045603	0.893488
Gga_rs14797284	1	9075795	0.343301
GGaluGA004700	1	9076014	0.764402
Gga_rs13834529	1	9119041	0.361481
GGaluGA004711	1	9154255	0.984942
Gga_rs13834498	1	9178651	0.362596
Gga_rs15203656	1	9208487	0.348012
Gga_rs13834451	1	9266849	0.365003
Gga_rs16757464	1	9341640	0.857491
GGaluGA004731	1	9346430	0.613506
GGaluGA004735	1	9403926	0.234744
Gga_rs15203549	1	9410903	0.559227
Gga_rs14797199	1	9482946	0.420317
Gga_rs13834355	1	9528614	0.943752
GGaluGA004756	1	9539026	0.972323
GGaluGA004764	1	9574557	0.942986
GGaluGA004780	1	9655946	0.251386
Gga_rs13834279	1	9678946	0.0534782
GGaluGA004786	1	9680811	0.273654
Gga_rs13715070	1	9704771	0.231355
Gga_rs14797129	1	9738198	0.516916
GGaluGA004799	1	9746978	0.647399
GGaluGA004802	1	9772677	0.799446
Gga_rs13834230	1	9782462	0.325785
Gga_rs13834205	1	9814166	0.592717
GGaluGA004815	1	9815884	0.358241
Gga_rs13834191	1	9850060	0.12905
Gga_rs13834163	1	9909830	0.807392
GGaluGA004838	1	9934067	0.380037
GGaluGA004846	1	9963285	0.425496
Gga_rs15203102	1	9981710	0.581628
GGaluGA004853	1	10009078	0.273654
Gga_rs14797001	1	10037416	0.620408
Gga_rs13834125	1	10053698	0.92976
Gga_rs15203045	1	10084706	0.762415
GGaluGA004867	1	10097915	0.892616
Gga_rs14796955	1	10138123	0.376973
Gga_rs13834079	1	10197884	0.695595
GGaluGA004891	1	10232290	0.152282
Gga_rs15202932	1	10235469	0.153281
Gga_rs15202849	1	10267247	0.682887
GGaluGA004904	1	10295148	0.461203
GGaluGA004913	1	10329827	0.899535
GGaluGA004916	1	10367337	0.558185
Gga_rs13833945	1	10378482	0.558185
Gga_rs13833917	1	10404031	0.623068
Gga_rs14796846	1	10430885	0.623068
Gga_rs13833880	1	10444326	0.336861
GGaluGA004928	1	10468339	0.598867
Gga_rs14796820	1	10477454	0.612875
Gga_rs13715018	1	10521136	0.546
GGaluGA004943	1	10549607	0.160171
GGaluGA004949	1	10596073	0.131881
Gga_rs13833802	1	10628260	0.962993
Gga_rs13833789	1	10686832	0.909935
Gga_rs14796765	1	10707384	0.124878
GGaluGA004957	1	10719868	0.154859
Gga_rs13714994	1	10734921	0.154859
GGaluGA004962	1	10759396	0.909935
Gga_rs13833760	1	10785339	0.145074
Gga_rs13833725	1	10804070	0.356922
Gga_rs16058547	1	10841362	0.157838
Gga_rs14796720	1	10898140	0.511506
Gga_rs13833672	1	10898766	0.157838
Gga_rs15202343	1	10937393	0.591984
Gga_rs15202322	1	10953734	0.157838
Gga_rs13714976	1	10982808	0.591984
Gga_rs15202242	1	11028253	0.591984
GGaluGA005001	1	11037933	0.576097
Gga_rs13833588	1	11056329	0.1291
Gga_rs15202191	1	11074570	0.609849
GGaluGA005015	1	11107661	0.975988
Gga_rs13833546	1	11129811	0.579774
GGaluGA005019	1	11132386	0.975988
Gga_rs13833530	1	11164241	0.499029
Gga_rs15202108	1	11187851	0.912355
GGaluGA005036	1	11199848	0.233955
GGaluGA005044	1	11223688	0.975988
Gga_rs13833482	1	11257386	0.804271
GGaluGA005052	1	11276396	0.920526
Gga_rs13833472	1	11281619	0.360894
Gga_rs13833453	1	11299784	0.320221
Gga_rs13833395	1	11332262	0.0835022
Gga_rs13833386	1	11374945	0.719901
Gga_rs13833345	1	11393009	0.60179
Gga_rs13833337	1	11397826	0.983598
Gga_rs13833316	1	11449936	0.478952
Gga_rs13833309	1	11454962	0.774168
GGaluGA005084	1	11485568	0.909483
Gga_rs13833287	1	11496404	0.237923
Gga_rs14796413	1	11535323	0.247618
GGaluGA005092	1	11549025	0.120768
Gga_rs13833251	1	11556958	0.487125
Gga_rs13714893	1	11589200	0.335478
Gga_rs13833207	1	11607290	0.75694
GGaluGA005119	1	11663064	0.827678
GGaluGA005125	1	11681741	0.944449
Gga_rs15201389	1	11713474	0.56245
GGaluGA005147	1	11730912	0.458127
Gga_rs13833148	1	11737001	0.904919
Gga_rs15201239	1	11776794	0.0588038
Gga_rs13832996	1	11830375	0.321063
Gga_rs13832954	1	11841166	0.321063
Gga_rs13832915	1	11879506	0.321063
GGaluGA005185	1	11893933	0.387218
GGaluGA005192	1	11905459	0.361772
Gga_rs15200910	1	11940103	0.987291
Gga_rs13832849	1	11961955	0.657979
Gga_rs13832837	1	11972687	0.554539
Gga_rs13714813	1	11990811	0.696158
GGaluGA005218	1	12025525	0.0321965
Gga_rs13832764	1	12070680	0.682505
Gga_rs13832731	1	12100804	0.362835
GGaluGA005262	1	12133256	0.0768269
Gga_rs15200439	1	12195894	0.931395
Gga_rs13832649	1	12202878	0.26808
Gga_rs13832558	1	12240955	0.108701
GGaluGA005293	1	12254257	0.136453
Gga_rs13832501	1	12274669	0.418968
Gga_rs13832477	1	12290200	0.184253
Gga_rs13832441	1	12317867	0.235685
Gga_rs14795706	1	12343015	0.40886
GGaluGA005332	1	12362959	0.983889
Gga_rs13714696	1	12391764	0.760801
Gga_rs13714670	1	12411942	0.258978
Gga_rs13832327	1	12434067	0.367581
Gga_rs13832293	1	12459536	0.884626
GGaluGA005373	1	12488303	0.674191
Gga_rs13832237	1	12507617	0.884626
Gga_rs13832235	1	12514071	0.0382135
Gga_rs13832184	1	12552210	0.200967
GGaluGA005408	1	12565556	0.159446
GGaluGA005415	1	12585959	0.80545
GGaluGA005428	1	12601121	0.145889
Gga_rs13832082	1	12632835	0.461916
GGaluGA005455	1	12644109	0.192693
Gga_rs14795271	1	12658331	0.559548
GGaluGA005465	1	12667848	0.0601823
GGaluGA005471	1	12681276	0.160753
GGaluGA005501	1	12740484	0.573572
Gga_rs13714415	1	12757996	0.208251
Gga_rs13831826	1	12777967	0.0879099
Gga_rs13831765	1	12820664	0.370231
GGaluGA005546	1	12839118	0.0251901
Gga_rs13714382	1	12851120	0.0175718
Gga_rs13831633	1	12886107	0.313872
Gga_rs13831628	1	12905097	0.72439
Gga_rs15198958	1	12909894	0.577177
Gga_rs14794948	1	12911575	0.938719
GGaluGA005560	1	12918567	0.938719
Gga_rs13831580	1	12950270	0.428606
Gga_rs10725499	1	13000429	0.596204
GGaluGA005604	1	13013843	0.517167
Gga_rs13831454	1	13056821	0.756044
Gga_rs13831368	1	13093293	0.46825
GGaluGA005653	1	13105610	0.311434
Gga_rs13831298	1	13134310	0.170064
Gga_rs13831289	1	13140395	0.237103
Gga_rs13831253	1	13173287	0.41553
Gga_rs13831250	1	13178363	0.357567
Gga_rs13831214	1	13213343	0.205018
Gga_rs13831138	1	13255549	0.323786
GGaluGA005730	1	13281844	0.49573
GGaluGA005739	1	13294925	0.41277
Gga_rs13831071	1	13311277	0.41277
Gga_rs14794238	1	13345616	0.677239
Gga_rs14794207	1	13372192	0.436685
Gga_rs13830937	1	13396343	0.536115
Gga_rs13830900	1	13423487	0.289817
GGaluGA005820	1	13447106	0.950089
GGaluGA005836	1	13486082	0.381217
Gga_rs13830773	1	13509812	0.597646
Gga_rs13830753	1	13533417	0.345726
Gga_rs13830743	1	13550362	0.588433
Gga_rs14793927	1	13575476	0.356455
Gga_rs13830627	1	13634233	0.126755
Gga_rs13830609	1	13643768	0.171916
Gga_rs13713970	1	13675010	0.957574
Gga_rs15197149	1	13698289	0.322862
GGaluGA005940	1	13706118	0.0737346
Gga_rs13830464	1	13743543	0.149423
Gga_rs13830457	1	13749500	0.314451
Gga_rs13830391	1	13787944	0.15037
GGaluGA005978	1	13847006	0.15037
GGaluGA005982	1	13853266	0.852854
GGaluGA005994	1	13919073	0.0657327
GGaluGA006002	1	13944884	0.889807
GGaluGA006008	1	13969150	0.37153
GGaluGA006016	1	13990226	0.39348
GGaluGA006028	1	14015553	0.112474
Gga_rs13830018	1	14036653	0.824606
GGaluGA006037	1	14046962	0.764561
Gga_rs13830003	1	14080707	0.5571
Gga_rs13829979	1	14100456	0.297263
GGaluGA006058	1	14106516	0.12548
Gga_rs15196034	1	14143423	0.792351
Gga_rs13713737	1	14176502	0.823144
Gga_rs10723580	1	14193765	0.32904
Gga_rs3137220	1	14225459	0.7707
Gga_rs13829753	1	14246029	0.725297
GGaluGA006117	1	14251713	0.566787
Gga_rs13829695	1	14288325	0.049098
GGaluGA006131	1	14295912	0.0602539
Gga_rs14793013	1	14321606	0.19034
Gga_rs13829647	1	14343078	0.00667811
Gga_rs15195488	1	14383017	0.00917752
Gga_rs13829609	1	14392175	0.105768
Gga_rs13829569	1	14432930	0.18226
Gga_rs13829525	1	14488054	0.109836
GGaluGA006211	1	14493638	0.690811
Gga_rs13829501	1	14523259	0.0465456
Gga_rs13829486	1	14535484	0.641982
Gga_rs13829449	1	14566750	0.389997
Gga_rs13829440	1	14575099	0.202068
GGaluGA006268	1	14625647	0.0593773
Gga_rs13829376	1	14648830	0.82474
Gga_rs13829297	1	14690153	0.0768207
Gga_rs15194840	1	14724797	0.0251762
GGaluGA006291	1	14734894	0.0212839
Gga_rs13713515	1	14762547	0.50855
GGaluGA006302	1	14775970	0.00477314
Gga_rs13829234	1	14799346	0.221026
GGaluGA006318	1	14824872	0.00477314
Gga_rs13829198	1	14856455	0.0839104
Gga_rs13829133	1	14888784	0.032232
Gga_rs14792587	1	14901461	0.072331
GGaluGA006401	1	14953543	0.980361
Gga_rs13828993	1	14966282	0.921092
Gga_rs13713455	1	14976946	0.151123
GGaluGA006452	1	15016593	0.410764
GGaluGA006463	1	15037459	0.0585852
GGaluGA006468	1	15060847	0.826177
GGaluGA006478	1	15085932	0.137681
GGaluGA006493	1	15095534	0.897139
GGaluGA006497	1	15116387	0.324549
Gga_rs16736842	1	15129202	0.525032
Gga_rs16736839	1	15132459	0.658682
Gga_rs16736793	1	15169536	0.803846
GGaluGA006525	1	15185500	0.721426
GGaluGA006533	1	15210391	0.522156
Gga_rs13828802	1	15225349	0.443301
GGaluGA006543	1	15237152	0.3577
GGaluGA006551	1	15260430	0.293395
GGaluGA006553	1	15265905	0.704354
Gga_rs15193729	1	15278093	0.490792
GGaluGA006573	1	15322679	0.2147
Gga_rs13818061	1	15344475	0.834567
Gga_rs10723582	1	15387376	0.993752
Gga_rs13828774	1	15407697	0.956129
Gga_rs13828754	1	15428397	0.184028
Gga_rs15193516	1	15461542	0.138392
GGaluGA006628	1	15476696	0.120376
GGaluGA006648	1	15524790	0.488531
Gga_rs15193428	1	15554377	0.795897
Gga_rs15193395	1	15572431	0.135692
GGaluGA006666	1	15593714	0.764746
Gga_rs15193292	1	15632198	0.726508
Gga_rs14723997	1	15646424	0.808563
GGaluGA006683	1	15674558	0.309345
GGaluGA006687	1	15695024	0.851513
GGaluGA006698	1	15939234	0.444728
Gga_rs14727513	1	15943584	0.989036
GGaluGA006723	1	15984602	0.198283
Gga_rs16734238	1	16008849	0.522872
Gga_rs15193288	1	16027122	0.592472
Gga_rs13828616	1	16059654	0.563053
Gga_rs15193225	1	16069202	0.594908
Gga_rs14792276	1	16083261	0.09248
Gga_rs13828590	1	16100373	0.208635
Gga_rs13828557	1	16129728	0.515548
Gga_rs16692387	1	16145488	0.538808
Gga_rs13828473	1	16176340	0.79235
Gga_rs14792206	1	16183423	0.553306
GGaluGA006815	1	16208897	0.320336
Gga_rs15193092	1	16283315	0.145119
Gga_rs13828303	1	16294393	0.582767
Gga_rs14792165	1	16305108	0.187614
Gga_rs13828266	1	16326572	0.0406374
GGaluGA006846	1	16348250	0.0227558
GGaluGA006857	1	16366092	0.0642893
GGaluGA006869	1	16398209	0.487502
Gga_rs13800212	1	16428775	0.0577682
GGaluGA006871	1	16444071	0.107594
Gga_rs13828098	1	16480812	0.179892
Gga_rs13828067	1	16512891	0.427054
Gga_rs15192765	1	16521706	0.181351
Gga_rs13800196	1	16552342	0.434269
GGaluGA006897	1	16567693	0.762832
Gga_rs13828033	1	16582269	0.110776
GGaluGA006903	1	16618499	0.145292
Gga_rs13828016	1	16633003	0.376719
Gga_rs15192602	1	16688660	0.179508
Gga_rs13827996	1	16704412	0.10849
Gga_rs13827968	1	16734855	0.129688
GGaluGA006935	1	16751188	0.379701
GGaluGA006943	1	16814249	0.18817
Gga_rs13827911	1	16843660	0.775578
Gga_rs13827900	1	16872460	0.0471393
Gga_rs13827865	1	16887521	0.0224679
Gga_rs13827872	1	16909658	0.166492
Gga_rs15192360	1	16953036	0.147809
Gga_rs13827782	1	16972069	0.23102
Gga_rs13827764	1	17010122	0.786499
GGaluGA006979	1	17043089	0.8859
Gga_rs13827746	1	17067924	0.664039
GGaluGA006993	1	17108452	0.0722382
Gga_rs14791656	1	17170452	0.568604
GGaluGA007005	1	17189567	0.212325
Gga_rs15192112	1	17232499	0.854545
Gga_rs15192059	1	17293364	0.0354568
Gga_rs15192034	1	17355532	0.497559
Gga_rs13827635	1	17358830	0.351563
GGaluGA007027	1	17429107	0.359397
GGaluGA007030	1	17456315	0.107313
Gga_rs13827618	1	17483343	0.956144
Gga_rs15191973	1	17526562	0.319458
Gga_rs14791565	1	17546144	0.427054
Gga_rs13827596	1	17591530	0.319458
Gga_rs13827587	1	17611928	0.10879
Gga_rs13827582	1	17639247	0.10879
Gga_rs13827578	1	17647827	0.0428043
Gga_rs13827572	1	17666168	0.500005
Gga_rs13800083	1	17709074	0.315422
Gga_rs13834574	1	17725130	0.100611
Gga_rs13834576	1	17773483	0.0726084
Gga_rs15203781	1	17788538	0.0530721
Gga_rs13834588	1	17798616	0.0674886
Gga_rs13834603	1	17859085	0.533572
Gga_rs13834614	1	17868475	0.077699
Gga_rs13834631	1	17892434	0.0210624
GGaluGA007071	1	17914016	0.0530721
Gga_rs13834673	1	17929232	0.077699
Gga_rs13834678	1	17954598	0.342711
Gga_rs13834711	1	18036675	0.0500844
Gga_rs13834719	1	18056307	0.0620109
Gga_rs15203952	1	18070513	0.0299707
Gga_rs13834748	1	18170798	0.0368672
Gga_rs13834754	1	18196621	0.0368672
Gga_rs13834772	1	18248437	0.319458
Gga_rs13834779	1	18258158	0.0620109
Gga_rs15204127	1	18308379	0.585958
Gga_rs13834825	1	18328410	0.0620109
GGaluGA007116	1	18345666	0.335024
GGaluGA007119	1	18393579	0.0368672
Gga_rs15204207	1	18425829	0.474042
Gga_rs13834859	1	18431321	0.0620109
Gga_rs13834903	1	18511198	0.393986
Gga_rs13798958	1	18537854	0.896911
Gga_rs15204321	1	18556314	0.135568
Gga_rs13834925	1	18564887	0.612375
Gga_rs14797547	1	18605469	0.319458
Gga_rs15204354	1	18627481	0.319458
Gga_rs15204361	1	18632990	0.0686949
Gga_rs13798970	1	18700510	0.0279169
Gga_rs13834966	1	18706120	0.0231549
Gga_rs13834986	1	18727286	0.0620109
Gga_rs13834995	1	18755135	0.42447
GGaluGA007164	1	18780794	0.253954
Gga_rs15204552	1	18820455	0.347498
Gga_rs15204556	1	18820576	0.347498
Gga_rs13835070	1	18840887	0.320089
Gga_rs13835067	1	18859593	0.427054
Gga_rs15204698	1	18899041	0.621313
GGaluGA007189	1	18908866	0.621101
Gga_rs14797680	1	18945324	0.3429
GGaluGA007194	1	18957946	0.0884949
Gga_rs13835144	1	18991903	0.317911
Gga_rs13835157	1	19027788	0.905235
Gga_rs13835166	1	19059992	0.893542
Gga_rs15204769	1	19069994	0.130998
Gga_rs13835179	1	19103946	0.129045
Gga_rs13799002	1	19115002	0.129045
Gga_rs15204819	1	19135093	0.117196
GGaluGA007235	1	19194904	0.00977402
Gga_rs13835210	1	19216181	0.466557
Gga_rs13835212	1	19216715	0.466557
Gga_rs15204935	1	19262833	0.0661201
GGaluGA007244	1	19265814	0.466557
Gga_rs13835267	1	19294961	0.00253908
GGaluGA007250	1	19308318	0.159325
Gga_rs13835296	1	19348926	0.109695
Gga_rs13835308	1	19370381	0.639339
Gga_rs13799026	1	19416889	0.448772
Gga_rs13835333	1	19430579	0.6799
Gga_rs13799028	1	19457970	0.368334
Gga_rs15205085	1	19476820	0.444354
Gga_rs13835343	1	19490295	0.835306
Gga_rs14797880	1	19518987	0.605221
Gga_rs13835363	1	19540508	0.542699
Gga_rs13835367	1	19568247	0.0337816
Gga_rs13835391	1	19600297	0.0337816
Gga_rs14797902	1	19627691	0.607513
Gga_rs13835418	1	19645726	0.0198737
Gga_rs13835439	1	19665724	0.0337816
GGaluGA007282	1	19668679	0.888758
Gga_rs13835449	1	19707572	0.975402
Gga_rs13835467	1	19749668	0.0722373
Gga_rs14748223	1	19770130	0.0982374
Gga_rs14797961	1	19797293	0.502316
GGaluGA007298	1	19816350	0.118485
Gga_rs13799056	1	19827629	0.0207796
Gga_rs15205470	1	19859851	0.033562
GGaluGA007306	1	19869466	0.368334
Gga_rs13799063	1	19885387	0.368334
GGaluGA007314	1	19914257	0.368334
Gga_rs14797993	1	19926572	0.0148737
Gga_rs13835569	1	19948087	0.888758
Gga_rs13835595	1	19986555	0.466557
GGaluGA007343	1	19999647	0.114275
Gga_rs15205644	1	20028624	0.0275696
Gga_rs15205653	1	20043134	0.0173853
Gga_rs14798030	1	20057458	0.28844
Gga_rs13835654	1	20090336	0.804271
GGaluGA007365	1	20111418	0.248954
GGaluGA007373	1	20138774	0.0921457
Gga_rs14707323	1	20164186	0.00356881
Gga_rs14742788	1	20200431	0.820807
GGaluGA007404	1	20206551	0.18295
Gga_rs14798155	1	20251215	0.275712
Gga_rs14740171	1	20261857	0.114514
GGaluGA007421	1	20289096	0.527106
GGaluGA007427	1	20293380	0.149715
Gga_rs14717426	1	20341170	0.522622
GGaluGA007455	1	20377746	0.81634
Gga_rs15205802	1	20379604	0.533343
GGaluGA007471	1	20412788	0.249537
Gga_rs14711234	1	20457029	0.271255
Gga_rs16733776	1	20486970	0.959689
GGaluGA007497	1	20508763	0.0198081
Gga_rs16733767	1	20530419	0.553513
GGaluGA007520	1	20571976	0.119393
Gga_rs14732104	1	20580348	0.641695
Gga_rs14732136	1	20606405	0.860622
GGaluGA007547	1	20635342	0.0808277
Gga_rs13816357	1	20640671	0.036885
Gga_rs13802463	1	20686618	0.0513287
Gga_rs13835913	1	20693367	0.04808
Gga_rs14798191	1	20712441	0.092617
Gga_rs13835947	1	20733313	0.347848
Gga_rs13835974	1	20757070	0.0607778
GGaluGA007590	1	20778823	0.336038
Gga_rs15206046	1	20804578	0.099008
GGaluGA007603	1	20826439	0.0815241
Gga_rs15206125	1	20859401	0.357155
Gga_rs15206178	1	20926097	0.111994
Gga_rs13836085	1	20969676	0.682301
GGaluGA007641	1	20985173	0.383827
GGaluGA007647	1	21004506	0.463432
Gga_rs13836177	1	21101487	0.0950215
Gga_rs15206373	1	21113433	0.399189
Gga_rs13836206	1	21132331	0.682301
GGaluGA007684	1	21215100	0.113623
Gga_rs13836288	1	21286317	0.290893
Gga_rs13836297	1	21297246	0.103818
GGaluGA007705	1	21332173	0.0950215
Gga_rs16714408	1	21343221	0.682301
Gga_rs15206527	1	21355065	0.100368
Gga_rs13836337	1	21388112	0.966291
GGaluGA007712	1	21401605	0.0741511
Gga_rs13836341	1	21420013	0.0156202
Gga_rs13836356	1	21441085	0.0428368
GGaluGA007721	1	21469245	0.422711
Gga_rs13836399	1	21507035	0.0428368
Gga_rs13836411	1	21544876	0.0696655
Gga_rs13836419	1	21561323	0.0397454
GGaluGA007735	1	21565724	0.108389
GGaluGA007741	1	21593926	0.978086
GGaluGA007746	1	21610456	0.0575092
Gga_rs13745947	1	21647623	0.404638
Gga_rs16029188	1	21689817	0.758355
Gga_rs16699794	1	21717944	0.185348
Gga_rs14699132	1	21722446	0.0695649
Gga_rs13836526	1	21748089	0.015096
Gga_rs13836511	1	21763716	0.903845
GGaluGA007770	1	21811701	0.0169292
GGaluGA007776	1	21831224	0.124115
Gga_rs13836591	1	21866480	0.201318
Gga_rs13836597	1	21892251	0.00902621
Gga_rs13836603	1	21918415	0.00325411
Gga_rs13836609	1	21939827	0.135416
Gga_rs13745976	1	21969136	0.0872324
Gga_rs14730131	1	21976581	0.0843393
Gga_rs13836660	1	21992745	0.464399
Gga_rs16693602	1	22021069	0.771923
Gga_rs14798735	1	22033293	0.00916448
Gga_rs13836671	1	22048529	0.0843393
GGaluGA007817	1	22056592	0.302924
GGaluGA007833	1	22081462	0.904357
GGaluGA007847	1	22106051	0.539418
GGaluGA007873	1	22167273	0.11878
GGaluGA007884	1	22191725	0.0180355
Gga_rs13836827	1	22204271	0.0311252
Gga_rs13836842	1	22230569	0.00514754
Gga_rs13746074	1	22275182	0.410663
Gga_rs13836973	1	22320733	0.00938843
Gga_rs13837109	1	22348404	0.172886
Gga_rs15207831	1	22410070	0.0407886
Gga_rs15207845	1	22414310	0.986227
Gga_rs14799072	1	22434437	0.00994965
Gga_rs13837309	1	22460249	0.978404
Gga_rs14799123	1	22493497	0.0356448
GGaluGA008034	1	22513793	0.0759456
Gga_rs15208040	1	22519722	0.0633757
Gga_rs13837416	1	22549917	0.304352
GGaluGA008073	1	22594937	0.0991558
GGaluGA008076	1	22602430	0.0350999
Gga_rs13837546	1	22632075	0.139855
Gga_rs13837587	1	22644043	0.917886
Gga_rs13837617	1	22660914	0.0697859
Gga_rs15208434	1	22691445	0.0481128
GGaluGA008139	1	22711871	0.193976
Gga_rs13837699	1	22723125	0.241151
Gga_rs13837752	1	22790602	0.275341
Gga_rs13746326	1	22792563	0.519906
GGaluGA008163	1	22830907	0.84989
Gga_rs13837806	1	22851457	0.00664638
Gga_rs14799385	1	22891730	0.134576
Gga_rs15208864	1	22903528	0.00467117
Gga_rs13837906	1	22934643	0.00483104
Gga_rs13837921	1	22954253	0.0779204
Gga_rs15209088	1	23020169	0.0131967
Gga_rs13838027	1	23062347	0.0131967
GGaluGA008233	1	23082127	0.26823
Gga_rs13838170	1	23117359	0.00217244
Gga_rs13838203	1	23148073	0.756805
GGaluGA008268	1	23171070	0.0237252
Gga_rs13746451	1	23194166	0.0193782
Gga_rs13838282	1	23204245	0.141592
GGaluGA008299	1	23229637	0.305732
Gga_rs13746477	1	23252056	0.385304
Gga_rs10729928	1	23272229	0.921226
Gga_rs13838400	1	23298208	0.125348
Gga_rs13746500	1	23320089	0.0359939
GGaluGA008345	1	23339475	0.0479235
Gga_rs15209793	1	23347472	0.35356
GGaluGA008370	1	23400488	0.050718
GGaluGA008378	1	23410885	0.259415
Gga_rs13838617	1	23442321	0.993869
Gga_rs13838625	1	23448326	0.0278701
Gga_rs13746572	1	23475657	0.53206
Gga_rs13838711	1	23509413	0.00661779
GGaluGA008449	1	23566859	0.853741
Gga_rs13838772	1	23587207	0.877012
Gga_rs14799956	1	23597133	0.0394891
Gga_rs13838804	1	23618699	0.772376
Gga_rs13838840	1	23655478	0.315312
Gga_rs13838858	1	23670562	0.315312
Gga_rs13838880	1	23683049	0.642146
Gga_rs13838911	1	23702766	0.369133
Gga_rs13838947	1	23731103	0.588587
Gga_rs13838975	1	23748566	0.853399
Gga_rs13746685	1	23800603	0.124865
Gga_rs13839043	1	23826974	0.33036
GGaluGA008553	1	23864209	0.0966792
Gga_rs15210644	1	23887534	0.33036
GGaluGA008565	1	23951634	0.128158
Gga_rs13839139	1	23955665	0.0339164
Gga_rs13839183	1	23976206	0.569802
Gga_rs13839204	1	24015987	0.589189
Gga_rs13839223	1	24024000	0.32571
GGaluGA008587	1	24054676	0.161235
Gga_rs13839342	1	24096898	0.296627
Gga_rs13839353	1	24109483	0.130572
GGaluGA008601	1	24131976	0.0722727
Gga_rs13839372	1	24151683	0.217101
Gga_rs14800394	1	24152668	0.00580028
GGaluGA008624	1	24199619	0.130572
GGaluGA008634	1	24247813	0.294301
GGaluGA008639	1	24255908	0.679162
Gga_rs13839575	1	24282964	0.112139
Gga_rs13839630	1	24317734	0.153715
GGaluGA008694	1	24331646	0.0316136
Gga_rs13839706	1	24357864	0.395661
Gga_rs14800609	1	24376142	0.509443
Gga_rs13839736	1	24384993	0.0525992
Gga_rs14800657	1	24407355	0.0522528
Gga_rs13746920	1	24440706	0.239357
Gga_rs13746923	1	24451601	0.0435706
Gga_rs10731631	1	24485283	0.0849437
Gga_rs13839897	1	24530903	0.985086
Gga_rs13839921	1	24555741	0.0525992
Gga_rs13839960	1	24576697	0.549007
Gga_rs13746991	1	24590316	0.603963
Gga_rs13840040	1	24611467	0.0232177
Gga_rs13840096	1	24641447	0.93175
GGaluGA008830	1	24657009	0.933653
Gga_rs13840138	1	24667852	0.0644305
Gga_rs13840204	1	24712557	0.72107
GGaluGA008894	1	24792456	0.0453376
GGaluGA008928	1	24859232	0.023023
GGaluGA008940	1	24886436	0.388981
GGaluGA008956	1	24922947	0.0081813
GGaluGA008975	1	24956868	0.548876
Gga_rs15212991	1	24999981	0.777508
GGaluGA008996	1	25020795	0.331238
Gga_rs13840555	1	25035736	0.166511
GGaluGA009016	1	25059764	0.216913
Gga_rs13840621	1	25083632	0.0941652
Gga_rs13840648	1	25092472	0.0615158
Gga_rs13840709	1	25160361	0.142382
GGaluGA009086	1	25185949	0.0625388
Gga_rs15213708	1	25280972	0.0285997
GGaluGA009128	1	25286592	0.0585334
Gga_rs13840879	1	25316097	0.0163614
Gga_rs13747296	1	25388252	0.549601
GGaluGA009152	1	25450683	0.724178
Gga_rs13840942	1	25499055	0.99953
Gga_rs13840955	1	25519783	0.0303985
Gga_rs13840980	1	25586757	0.041136
Gga_rs15214074	1	25615880	0.871179
Gga_rs13840991	1	25618891	0.5308
Gga_rs13840996	1	25657556	0.790528
Gga_rs15214180	1	25709118	0.232108
Gga_rs13841034	1	25729641	0.808662
GGaluGA009204	1	25739017	0.605455
Gga_rs15214395	1	25810165	0.351782
Gga_rs14801760	1	25851776	0.692227
Gga_rs14801790	1	25881252	0.550863
Gga_rs13841146	1	25919487	0.867354
GGaluGA009255	1	25937178	0.902801
GGaluGA009259	1	25953679	0.891992
Gga_rs14801862	1	25986256	0.993357
Gga_rs14801926	1	26027801	0.503988
GGaluGA009280	1	26044025	0.399858
GGaluGA009292	1	26104255	0.0920052
Gga_rs13841376	1	26155806	0.109357
Gga_rs14802014	1	26172004	0.771823
GGaluGA009308	1	26187609	0.0767985
GGaluGA009315	1	26231348	0.958053
GGaluGA009333	1	26291150	0.609078
Gga_rs13841553	1	26306676	0.853206
GGaluGA009352	1	26340613	0.575446
Gga_rs13841608	1	26360418	0.566597
Gga_rs14802274	1	26388493	0.440558
Gga_rs13841646	1	26417615	0.160328
GGaluGA009394	1	26484802	0.88713
GGaluGA009403	1	26535744	0.471161
GGaluGA009408	1	26549337	0.623592
Gga_rs13747574	1	26564977	0.459838
Gga_rs13841750	1	26585179	0.323645
Gga_rs13841779	1	26609959	0.487337
Gga_rs14802541	1	26664752	0.347975
Gga_rs13747634	1	26692892	0.0658798
Gga_rs13747646	1	26719501	0.37396
Gga_rs15216023	1	26736211	0.580199
Gga_rs14802624	1	26750261	0.270202
GGaluGA009507	1	26792470	0.430769
GGaluGA009530	1	26844188	0.122987
GGaluGA009541	1	26871307	0.778359
Gga_rs13842050	1	26895425	0.451544
Gga_rs13747734	1	26915492	0.431987
Gga_rs13747739	1	26946328	0.591457
Gga_rs13747755	1	26961626	0.954638
Gga_rs13842165	1	26994615	0.234869
Gga_rs13842200	1	27027297	0.805667
Gga_rs13842237	1	27053505	0.42286
Gga_rs13842324	1	27098650	0.68506
Gga_rs13842364	1	27126005	0.902278
Gga_rs13747833	1	27127462	0.472019
Gga_rs13842417	1	27158986	0.901019
Gga_rs13842446	1	27180020	0.134122
Gga_rs15217124	1	27212440	0.520519
Gga_rs14803132	1	27231668	0.393765
Gga_rs13747869	1	27242053	0.632692
Gga_rs15217350	1	27334608	0.375464
GGaluGA009710	1	27342521	0.244282
Gga_rs13842600	1	27368852	0.912298
Gga_rs13842605	1	27395465	0.153667
Gga_rs15217520	1	27482328	0.243755
Gga_rs14803412	1	27521195	0.228702
Gga_rs13842717	1	27539473	0.228702
Gga_rs13842748	1	27582630	0.963601
Gga_rs14803481	1	27631444	0.265499
Gga_rs14803492	1	27654484	0.885449
Gga_rs14803524	1	27674568	0.224386
GGaluGA009769	1	27690134	0.574482
GGaluGA009771	1	27706102	0.917871
Gga_rs13842850	1	27737691	0.532093
Gga_rs13842853	1	27756804	0.448062
Gga_rs13747995	1	27770125	0.217391
Gga_rs13842875	1	27785199	0.189671
Gga_rs13748004	1	27814560	0.213813
Gga_rs15217930	1	27842327	0.605171
Gga_rs13748032	1	27854062	0.189671
Gga_rs13748065	1	28000863	0.951263
Gga_rs14803794	1	28025466	0.672523
Gga_rs14803801	1	28029633	0.672523
Gga_rs14803847	1	28066316	0.0644586
Gga_rs13843022	1	28072588	0.365963
Gga_rs13843057	1	28120034	0.197415
GGaluGA009849	1	28162675	0.769215
GGaluGA009855	1	28255747	0.351747
GGaluGA009868	1	28288285	0.769215
Gga_rs13843155	1	28305707	0.135533
GGaluGA009875	1	28315245	0.260001
Gga_rs13843202	1	28350826	0.208821
GGaluGA009889	1	28374555	0.482368
Gga_rs13843242	1	28376974	0.208821
Gga_rs13843276	1	28398429	0.259126
Gga_rs15218822	1	28448130	0.0580675
Gga_rs13748170	1	28472312	0.292876
Gga_rs14804149	1	28501994	0.29303
Gga_rs13843398	1	28521356	0.337097
GGaluGA009934	1	28539092	0.436878
Gga_rs13843435	1	28562385	0.333591
Gga_rs13843441	1	28571873	0.550555
Gga_rs13748217	1	28589347	0.976981
GGaluGA009983	1	28627481	0.427638
Gga_rs13843550	1	28655444	0.220044
GGaluGA009994	1	28683545	0.142285
GGaluGA009997	1	28705876	0.367757
Gga_rs13843661	1	28754749	0.95098
GGaluGA010023	1	28788546	0.658107
Gga_rs13843754	1	28824965	0.164995
Gga_rs13843793	1	28878155	0.827448
Gga_rs13748357	1	28937099	0.395023
Gga_rs13843918	1	28977603	0.709353
Gga_rs13844015	1	29037340	0.691698
Gga_rs13844050	1	29062029	0.306152
Gga_rs13844092	1	29093443	0.370954
Gga_rs13844100	1	29095328	0.099334
Gga_rs13844118	1	29127553	0.886143
Gga_rs13844143	1	29177128	0.364724
Gga_rs14804918	1	29221117	0.640034
GGaluGA010194	1	29258249	0.554116
Gga_rs13844265	1	29263715	0.0571288
GGaluGA010224	1	29312405	0.249786
Gga_rs13844451	1	29347190	0.224741
GGaluGA010255	1	29374195	0.141547
GGaluGA010261	1	29402470	0.272699
Gga_rs13844496	1	29419953	0.698245
Gga_rs15221287	1	29450499	0.350052
GGaluGA010285	1	29483115	0.973353
GGaluGA010300	1	29517481	0.110245
GGaluGA010324	1	29587161	0.378101
GGaluGA010328	1	29600804	0.379384
Gga_rs13844728	1	29620614	0.484203
Gga_rs13844786	1	29657882	0.174471
Gga_rs13844826	1	29677878	0.910482
GGaluGA010382	1	29722666	0.548726
Gga_rs15222117	1	29763330	0.509618
Gga_rs13844947	1	29802902	0.210733
GGaluGA010419	1	29807731	0.385444
Gga_rs13844959	1	29846996	0.67141
GGaluGA010446	1	29871539	0.0332465
Gga_rs13748804	1	29876719	0.0889719
GGaluGA010463	1	29912007	0.159565
GGaluGA010476	1	29922393	0.517165
Gga_rs15222544	1	29951952	0.226171
Gga_rs13845084	1	29969946	0.174228
GGaluGA010526	1	30051724	0.148781
GGaluGA010542	1	30080910	0.0992516
GGaluGA010561	1	30101403	0.0286033
Gga_rs13845186	1	30109660	0.13686
Gga_rs13748891	1	30121800	0.224803
GGaluGA010582	1	30157589	0.0731278
GGaluGA010590	1	30170965	0.092782
Gga_rs14805886	1	30204265	0.0844777
Gga_rs13845369	1	30241945	0.72559
Gga_rs15223568	1	30268423	0.205058
GGaluGA010614	1	30289143	0.491216
GGaluGA010616	1	30297849	0.491216
GGaluGA010621	1	30312876	0.730074
Gga_rs13845400	1	30333317	0.264671
GGaluGA010661	1	30436945	0.0369756
Gga_rs13845516	1	30480924	0.77067
Gga_rs16707111	1	30518972	0.410638
Gga_rs15224359	1	30577775	0.311625
GGaluGA010710	1	30594577	0.107784
GGaluGA010718	1	30624357	0.24778
GGaluGA010724	1	30642500	0.80527
Gga_rs13845732	1	30680615	0.419825
GGaluGA010739	1	30685330	0.107784
Gga_rs13845781	1	30723191	0.595268
Gga_rs14806414	1	30729952	0.293041
Gga_rs13845817	1	30755658	0.0967682
Gga_rs13845840	1	30792092	0.642859
Gga_rs13749240	1	30817792	0.346844
Gga_rs14806554	1	30854881	0.784154
Gga_rs15225136	1	30876894	0.171873
GGaluGA010811	1	30902803	0.394852
Gga_rs10722194	1	30932394	0.0426084
GGaluGA010836	1	30954659	0.629405
Gga_rs13749335	1	30980116	0.189824
Gga_rs13846121	1	31045614	0.0334805
Gga_rs13846130	1	31061367	0.0237575
GGaluGA010874	1	31088015	0.114983
GGaluGA010877	1	31093590	0.140426
Gga_rs15225584	1	31127139	0.1716
Gga_rs15225667	1	31159070	0.229347
Gga_rs13846242	1	31185059	0.0150061
GGaluGA010911	1	31213685	0.697034
GGaluGA010915	1	31218454	0.250027
Gga_rs15225889	1	31249744	0.915351
Gga_rs13846313	1	31281507	0.299348
GGaluGA010938	1	31314795	0.0754109
Gga_rs13749440	1	31343062	0.0151511
Gga_rs14806855	1	31345818	0.0757974
Gga_rs13846466	1	31377170	0.0251453
Gga_rs13846489	1	31403770	0.529668
Gga_rs13749461	1	31413480	0.503405
Gga_rs14806951	1	31449715	0.0320107
GGaluGA010981	1	31450528	0.0421239
GGaluGA010986	1	31481010	0.464883
Gga_rs15226289	1	31514282	0.464883
GGaluGA010996	1	31532046	0.984226
Gga_rs15226336	1	31555238	0.339176
GGaluGA011022	1	31697252	0.151628
Gga_rs13846760	1	31726348	0.202235
GGaluGA011035	1	31760271	0.0466972
GGaluGA011050	1	31805429	0.949394
Gga_rs13846854	1	31819302	0.12041
Gga_rs13846887	1	31854543	0.586489
Gga_rs13846896	1	31869258	0.848213
Gga_rs13846915	1	31891588	0.0314305
Gga_rs13846932	1	31918951	0.082882
Gga_rs13846958	1	31969760	0.0314305
GGaluGA011072	1	32005578	0.0632142
Gga_rs15226971	1	32045577	0.848213
Gga_rs14807412	1	32133600	0.0533531
Gga_rs14807438	1	32155620	0.1478
Gga_rs14807451	1	32196421	0.737426
Gga_rs14807453	1	32215318	0.209957
Gga_rs13847091	1	32242944	0.926641
Gga_rs13847122	1	32263934	0.926641
Gga_rs13847135	1	32268555	0.1478
Gga_rs13847144	1	32287871	0.926641
Gga_rs14807522	1	32326614	0.261866
Gga_rs13847184	1	32341867	0.075551
Gga_rs13847199	1	32354078	0.254085
Gga_rs13847238	1	32376342	0.075551
Gga_rs15227449	1	32419325	0.0592838
Gga_rs13847277	1	32426868	0.0811324
Gga_rs13749724	1	32466541	0.0584572
Gga_rs14807627	1	32507174	0.590414
Gga_rs15227538	1	32527411	0.590414
Gga_rs14807648	1	32548041	0.531327
Gga_rs14807658	1	32567850	0.463425
Gga_rs15227647	1	32590492	0.688666
GGaluGA011137	1	32604338	0.701865
GGaluGA011158	1	32640071	0.56055
Gga_rs13847466	1	32662915	0.871413
Gga_rs15227869	1	32718823	0.0429955
Gga_rs13847518	1	32735376	0.0641288
Gga_rs14807749	1	32763713	0.565599
Gga_rs14807757	1	32770055	0.540703
Gga_rs15228031	1	32804898	0.197349
GGaluGA011178	1	32816846	0.144632
GGaluGA011179	1	32835659	0.316784
Gga_rs13847611	1	32871531	0.650171
Gga_rs13847633	1	32902865	0.0777851
Gga_rs15228330	1	32920328	0.134128
GGaluGA011211	1	32946966	0.783433
Gga_rs14807992	1	32968794	0.633086
GGaluGA011219	1	32970985	0.983677
Gga_rs14808070	1	33012123	0.684414
Gga_rs13847756	1	33029997	0.972494
GGaluGA011232	1	33034356	0.143169
Gga_rs10728163	1	33061204	0.468901
GGaluGA011249	1	33095508	0.128098
Gga_rs13847862	1	33109365	0.579036
Gga_rs13847878	1	33127565	0.758383
Gga_rs13847890	1	33139692	0.754962
Gga_rs13847963	1	33186944	0.561443
Gga_rs13848006	1	33244216	0.302256
GGaluGA011317	1	33292791	0.287348
Gga_rs13848126	1	33305906	0.0441425
GGaluGA011323	1	33326215	0.197924
GGaluGA011343	1	33355244	0.886541
GGaluGA011344	1	33361574	0.886541
GGaluGA011360	1	33399900	0.0858658
Gga_rs15229524	1	33423552	0.998496
GGaluGA011398	1	33453574	0.939297
Gga_rs13848330	1	33471206	0.48858
Gga_rs15229706	1	33493541	0.580267
Gga_rs15229707	1	33493610	0.173206
GGaluGA011435	1	33510034	0.959869
GGaluGA011450	1	33543646	0.596055
Gga_rs13750177	1	33573797	0.452272
Gga_rs13848474	1	33587126	0.249807
GGaluGA011495	1	33610952	0.108739
Gga_rs13848519	1	33633040	0.099497
GGaluGA011518	1	33662124	0.0493975
Gga_rs13848569	1	33672140	0.253521
Gga_rs13848617	1	33702510	0.806874
Gga_rs13848624	1	33709814	0.522611
GGaluGA011563	1	33732147	0.482664
Gga_rs13848717	1	33755940	0.322628
GGaluGA011602	1	33776820	0.269687
GGaluGA011625	1	33821875	0.699523
Gga_rs13848780	1	33854583	0.653448
Gga_rs13750292	1	33858257	0.729728
Gga_rs15230808	1	33926918	0.198612
GGaluGA011672	1	33965206	0.506346
GGaluGA011696	1	34002258	0.721342
Gga_rs14809151	1	34006698	0.175595
GGaluGA011712	1	34024943	0.475034
GGaluGA011722	1	34058534	0.912581
GGaluGA011730	1	34072260	0.476154
Gga_rs13849163	1	34110144	0.0571678
Gga_rs13849177	1	34125963	0.958844
GGaluGA011756	1	34149675	0.891836
GGaluGA011759	1	34159767	0.241919
Gga_rs13750411	1	34192114	0.69527
GGaluGA011782	1	34210748	0.76683
GGaluGA011784	1	34214588	0.684162
Gga_rs13849345	1	34275626	0.274458
GGaluGA011834	1	34322239	0.148774
Gga_rs13849470	1	34394373	0.421852
Gga_rs15231705	1	34402180	0.296744
Gga_rs13849513	1	34426581	0.0401349
Gga_rs13849591	1	34478857	0.0847205
Gga_rs13849611	1	34494457	0.0741785
Gga_rs15231873	1	34501048	0.0928409
Gga_rs13849672	1	34523520	0.0536576
Gga_rs13849721	1	34557759	0.0226793
Gga_rs15232086	1	34573625	0.0496523
Gga_rs13849802	1	34621686	0.406309
Gga_rs13849808	1	34628909	0.406309
Gga_rs13849839	1	34662472	0.287505
Gga_rs13849851	1	34679343	0.558042
Gga_rs13849877	1	34697270	0.414724
Gga_rs13849944	1	34740605	0.703411
Gga_rs13750741	1	34770763	0.0171792
GGaluGA012020	1	34782159	0.811936
Gga_rs13849993	1	34801973	0.0318703
Gga_rs15232929	1	34855189	0.00726422
Gga_rs13850069	1	34877816	0.411125
Gga_rs13850089	1	34901449	0.455148
Gga_rs13750825	1	34921641	0.0357807
Gga_rs13850115	1	34932865	0.60962
Gga_rs13850130	1	34947675	0.751679
GGaluGA012114	1	34981741	0.533195
GGaluGA012117	1	34999849	0.0812433
GGaluGA012121	1	35009188	0.597776
Gga_rs15233398	1	35075010	0.920899
GGaluGA012140	1	35088264	0.0125719
Gga_rs13850355	1	35101760	0.858317
Gga_rs13850387	1	35128155	0.597776
Gga_rs13850406	1	35156938	0.612253
Gga_rs14810260	1	35178255	0.714396
Gga_rs13750920	1	35203363	0.161132
Gga_rs13850490	1	35235764	0.539263
Gga_rs14810347	1	35261798	0.218001
Gga_rs13850540	1	35295664	0.548069
GGaluGA012252	1	35319449	0.666755
Gga_rs13850642	1	35352661	0.907059
Gga_rs15234057	1	35403376	0.826047
Gga_rs10725604	1	35412721	0.879916
Gga_rs14810568	1	35432867	0.111979
Gga_rs13850754	1	35463636	0.89708
Gga_rs15234281	1	35506827	0.0628073
Gga_rs13850931	1	35578455	0.996707
Gga_rs15234591	1	35597073	0.298272
Gga_rs13850958	1	35659182	0.316263
Gga_rs13850998	1	35701808	0.61932
GGaluGA012498	1	35718280	0.459847
Gga_rs13851029	1	35744576	0.832089
Gga_rs13851122	1	35794088	0.735396
Gga_rs13751207	1	35846284	0.00682298
Gga_rs13851195	1	35919726	0.0889256
Gga_rs13851210	1	35957218	0.0277603
GGaluGA012653	1	35970337	0.672976
GGaluGA012661	1	35993169	0.212761
Gga_rs13851251	1	36005182	0.838832
GGaluGA012688	1	36050715	0.418763
Gga_rs13751283	1	36072113	0.569399
Gga_rs13851395	1	36100726	0.745293
Gga_rs13851434	1	36120470	0.00872886
GGaluGA012717	1	36167725	0.65833
Gga_rs13751340	1	36191439	0.796417
GGaluGA012724	1	36221206	0.184815
Gga_rs13851564	1	36256283	0.508406
Gga_rs13851574	1	36272448	0.254155
Gga_rs13751402	1	36301744	0.0109455
Gga_rs13851675	1	36345055	0.298421
Gga_rs15236220	1	36362467	0.189167
Gga_rs10722268	1	36383547	0.925622
Gga_rs13851721	1	36413013	0.960791
Gga_rs13851731	1	36429006	0.618791
Gga_rs10723888	1	36466676	0.538139
GGaluGA012821	1	36502469	0.536927
Gga_rs15236831	1	36530720	0.367976
Gga_rs15236933	1	36548081	0.395323
Gga_rs13851906	1	36580239	0.367976
GGaluGA012860	1	36596654	0.396052
Gga_rs13851931	1	36616181	0.250591
Gga_rs13851964	1	36662005	0.26154
Gga_rs13851981	1	36673164	0.77374
Gga_rs13852031	1	36711803	0.429228
Gga_rs14811780	1	36748819	0.48165
GGaluGA012907	1	36748848	0.48165
GGaluGA012915	1	36788748	0.593051
Gga_rs13852120	1	36794148	0.118939
Gga_rs14811794	1	36820701	0.659541
GGaluGA012939	1	36858038	0.154934
Gga_rs14811826	1	36882205	0.674825
Gga_rs15237709	1	36915133	0.865138
Gga_rs15237724	1	36936726	0.581859
Gga_rs15237765	1	36977464	0.674243
Gga_rs13852242	1	36992098	0.231409
Gga_rs15237784	1	37020975	0.865138
Gga_rs13852268	1	37064549	0.0541748
Gga_rs15237894	1	37103085	0.570729
Gga_rs13852324	1	37155053	0.902745
Gga_rs14811938	1	37209056	0.134664
GGaluGA013038	1	37233848	0.443086
GGaluGA013039	1	37246257	0.474047
Gga_rs13852362	1	37267895	0.133766
Gga_rs13852383	1	37314785	0.0546617
Gga_rs14811998	1	37334633	0.902745
Gga_rs13852414	1	37350972	0.0543984
Gga_rs15238298	1	37427730	0.902745
GGaluGA013075	1	37473883	0.289429
Gga_rs15238509	1	37508905	0.902745
Gga_rs13852634	1	37576734	0.127446
Gga_rs13751809	1	37594660	0.446079
Gga_rs15238826	1	37623997	0.17417
GGaluGA013122	1	37636618	0.287803
Gga_rs13852800	1	37687418	0.839318
Gga_rs13852835	1	37717600	0.0310346
GGaluGA013157	1	37719916	0.452181
Gga_rs13852898	1	37757883	0.593505
Gga_rs10728318	1	37772434	0.280656
Gga_rs13751882	1	37792374	0.484234
GGaluGA013203	1	37817098	0.058169
Gga_rs14812460	1	37823284	0.409599
Gga_rs13853050	1	37847940	0.166928
Gga_rs13751958	1	37869508	0.12903
GGaluGA013246	1	37898561	0.244361
Gga_rs13853104	1	37921220	0.501555
Gga_rs13853116	1	37932777	0.972948
Gga_rs15239731	1	38011722	0.501784
GGaluGA013329	1	38027494	0.473446
GGaluGA013334	1	38060978	0.537512
GGaluGA013354	1	38090538	0.0498511
Gga_rs13853420	1	38119251	0.734859
Gga_rs15240070	1	38128537	0.2017
GGaluGA013395	1	38158166	0.386991
Gga_rs13752116	1	38177365	0.754164
GGaluGA013414	1	38195274	0.808192
GGaluGA013422	1	38216957	0.294923
Gga_rs10730351	1	38233538	0.565422
Gga_rs13853671	1	38270349	0.46231
GGaluGA013469	1	38286085	0.725835
GGaluGA013488	1	38313817	0.555668
GGaluGA013505	1	38342472	0.491723
GGaluGA013520	1	38383850	0.629296
Gga_rs13853878	1	38409136	0.0551942
Gga_rs13752279	1	38436381	0.397736
GGaluGA013553	1	38453570	0.0421395
Gga_rs13853997	1	38500027	0.0509802
Gga_rs13854044	1	38530602	0.0478979
Gga_rs13752368	1	38560346	0.629642
GGaluGA013618	1	38568765	0.0678062
Gga_rs15241483	1	38623092	0.753718
GGaluGA013653	1	38678627	0.564096
Gga_rs13854300	1	38747209	0.95297
GGaluGA013678	1	38752015	0.95297
GGaluGA013686	1	38785272	0.683637
Gga_rs13854372	1	38797854	0.108775
Gga_rs13854399	1	38814760	0.831976
Gga_rs13752494	1	38839893	0.171412
Gga_rs13854452	1	38874076	0.878957
GGaluGA013720	1	38915470	0.755563
GGaluGA013730	1	38938036	0.711508
Gga_rs13854550	1	38979954	0.515249
Gga_rs13854561	1	38992604	0.98786
Gga_rs14813829	1	39049222	0.965574
GGaluGA013773	1	39093180	0.163805
GGaluGA013774	1	39097720	0.106894
Gga_rs13854661	1	39133308	0.977594
Gga_rs13854707	1	39164069	0.0873864
GGaluGA013798	1	39178634	0.322905
Gga_rs13854788	1	39206436	0.13076
Gga_rs13854801	1	39218111	0.644838
Gga_rs13854879	1	39300196	0.185968
Gga_rs15242983	1	39386747	0.667719
GGaluGA013861	1	39400369	0.667719
GGaluGA013893	1	39487914	0.198183
Gga_rs13855065	1	39518631	0.0500732
GGaluGA013916	1	39554385	0.229227
Gga_rs14814275	1	39568954	0.521387
Gga_rs13855295	1	39641657	0.447415
GGaluGA013954	1	39659947	0.235089
Gga_rs14814465	1	39695671	0.0644678
GGaluGA013995	1	39770153	0.384072
GGaluGA013998	1	39774697	0.965069
Gga_rs13855498	1	39804404	0.361722
Gga_rs13855585	1	39890685	0.23922
Gga_rs13855683	1	39991367	0.537374
Gga_rs13855703	1	40010824	0.649539
Gga_rs13855708	1	40034829	0.349764
GGaluGA014062	1	40055141	0.648566
Gga_rs13855726	1	40076505	0.349764
Gga_rs13855763	1	40100156	0.753692
Gga_rs13855764	1	40100609	0.114187
Gga_rs13855825	1	40129397	0.648566
GGaluGA014091	1	40143206	0.691166
GGaluGA014102	1	40176278	0.691166
Gga_rs15244882	1	40192742	0.0393203
Gga_rs13753053	1	40224672	0.532591
Gga_rs14815016	1	40266198	0.232801
Gga_rs13855999	1	40283641	0.612359
Gga_rs14815055	1	40305263	0.609451
GGaluGA014145	1	40342287	0.939329
Gga_rs13856079	1	40372428	0.108492
Gga_rs13856094	1	40387410	0.939329
Gga_rs14815178	1	40434671	0.450006
Gga_rs13856172	1	40441127	0.142838
GGaluGA014183	1	40474594	0.0294134
Gga_rs15245322	1	40482727	0.17596
Gga_rs13856246	1	40519944	0.665487
Gga_rs13753175	1	40604759	0.989183
Gga_rs13856350	1	40633515	0.950585
GGaluGA014224	1	40668187	0.577736
Gga_rs14815456	1	40691291	0.151306
Gga_rs13856405	1	40694870	0.411282
Gga_rs13856429	1	40725047	0.737835
GGaluGA014247	1	40760283	0.165902
Gga_rs13856513	1	40790976	0.794266
Gga_rs13856522	1	40804601	0.523289
Gga_rs13856548	1	40853097	0.140164
Gga_rs13856561	1	40867571	0.125015
Gga_rs13753286	1	40925323	0.581866
Gga_rs13856647	1	40946186	0.666884
Gga_rs13753297	1	40965311	0.125015
Gga_rs15246351	1	41017798	0.633082
GGaluGA014337	1	41049247	0.125015
GGaluGA014348	1	41069935	0.125015
Gga_rs13856763	1	41105114	0.989449
GGaluGA014353	1	41128046	0.499893
Gga_rs13856806	1	41164910	0.591454
Gga_rs13856834	1	41177514	0.591454
Gga_rs13856856	1	41206339	0.518381
Gga_rs13856876	1	41220614	0.566979
Gga_rs13856888	1	41256478	0.443829
Gga_rs13856910	1	41293902	0.518381
Gga_rs13753354	1	41315148	0.113436
Gga_rs13857024	1	41343784	0.518381
Gga_rs14815885	1	41380637	0.216035
Gga_rs13857038	1	41401259	0.128431
Gga_rs13857044	1	41453038	0.633082
Gga_rs15246863	1	41473230	0.443829
Gga_rs14815954	1	41498299	0.443829
Gga_rs13857079	1	41541189	0.128431
Gga_rs14815978	1	41563283	0.370859
GGaluGA014395	1	41566532	0.370859
Gga_rs13857173	1	41603868	0.633082
Gga_rs15246972	1	41623289	0.591454
Gga_rs13857191	1	41644592	0.370859
Gga_rs14816032	1	41687164	0.0639124
Gga_rs13857223	1	41716280	0.370859
Gga_rs13857242	1	41737100	0.370859
Gga_rs13857261	1	41757117	0.347018
Gga_rs13857279	1	41775678	0.826114
GGaluGA014417	1	41778500	0.826114
Gga_rs13857289	1	41804642	0.826114
Gga_rs13857306	1	41909566	0.950585
Gga_rs14816124	1	41941483	0.128431
Gga_rs15247156	1	41967312	0.950585
Gga_rs15247212	1	42077737	0.119033
Gga_rs15247236	1	42114089	0.950585
GGaluGA014438	1	42114310	0.950585
Gga_rs15247268	1	42152724	0.950585
Gga_rs15247300	1	42207435	0.950585
Gga_rs13753424	1	42223872	0.989183
Gga_rs13857368	1	42298862	0.257616
Gga_rs15247376	1	42339132	0.128431
Gga_rs13753431	1	42363737	0.128431
Gga_rs14816249	1	42382666	0.696454
Gga_rs14816254	1	42396661	0.128431
Gga_rs13857435	1	42478883	0.498156
Gga_rs13857532	1	42677540	0.0842571
Gga_rs13857554	1	42736834	0.133965
Gga_rs13857608	1	42786380	0.128431
Gga_rs13857642	1	42828787	0.856307
GGaluGA014495	1	42863000	0.240371
Gga_rs13857703	1	42916405	0.240371
Gga_rs15247950	1	42936992	0.240371
Gga_rs15247974	1	43035422	0.232071
GGaluGA014515	1	43058982	0.771171
Gga_rs13857775	1	43108156	0.0941008
GGaluGA014527	1	43134896	0.105363
Gga_rs15248072	1	43161125	0.0384429
Gga_rs15248106	1	43184324	0.389213
GGaluGA014550	1	43301820	0.393217
Gga_rs13857953	1	43335870	0.637166
Gga_rs13858085	1	43367072	0.116125
Gga_rs13858114	1	43385536	0.0761688
Gga_rs13858138	1	43443497	0.30538
GGaluGA014589	1	43502895	0.387831
Gga_rs13858221	1	43565268	0.486831
Gga_rs13858235	1	43570356	0.246932
Gga_rs13858239	1	43602784	0.448711
Gga_rs13858258	1	43643299	0.404546
Gga_rs13858262	1	43668056	0.333238
Gga_rs13858322	1	43702437	0.0698177
Gga_rs15248899	1	43720069	0.487598
GGaluGA014645	1	43818461	0.0695403
Gga_rs14817093	1	43855106	0.251916
Gga_rs13858385	1	43866082	0.406502
Gga_rs13858398	1	43905685	0.406502
Gga_rs15249215	1	43959166	0.198924
Gga_rs13858474	1	44001658	0.591992
Gga_rs13858506	1	44032138	0.198924
Gga_rs15249377	1	44060848	0.364889
Gga_rs13858521	1	44061155	0.0661593
Gga_rs13858549	1	44104557	0.902085
Gga_rs14817263	1	44111950	0.198924
Gga_rs13858604	1	44198351	0.202092
Gga_rs15249654	1	44260218	0.777023
Gga_rs13858679	1	44310139	0.326757
Gga_rs13858712	1	44344492	0.570386
Gga_rs13858723	1	44353623	0.294797
Gga_rs13858757	1	44406489	0.147184
Gga_rs13858766	1	44417843	0.229244
Gga_rs15249967	1	44453566	0.0688356
Gga_rs13650492	1	44536447	0.522259
Gga_rs13858864	1	44542166	0.522259
Gga_rs13858886	1	44578588	0.246135
Gga_rs13858917	1	44611344	0.798844
Gga_rs13650532	1	44634010	0.0398279
Gga_rs13859022	1	44672828	0.36098
Gga_rs13650570	1	44720580	0.469191
Gga_rs13859226	1	44780169	0.723408
GGaluGA014947	1	44791642	0.123372
Gga_rs13650623	1	44849060	0.539953
Gga_rs13859368	1	44876265	0.319409
Gga_rs13859398	1	44916691	0.553566
Gga_rs13859416	1	44934988	0.359458
Gga_rs15251130	1	44958256	0.842731
Gga_rs14817967	1	45035077	0.257593
GGaluGA015070	1	45069894	0.0545016
Gga_rs13859542	1	45148820	0.30059
Gga_rs13859565	1	45172536	0.190394
Gga_rs13859647	1	45226266	0.27932
Gga_rs13859691	1	45262046	0.437463
Gga_rs13859714	1	45282804	0.0463626
Gga_rs14818083	1	45292348	0.208584
Gga_rs13859766	1	45324530	0.531912
Gga_rs13859859	1	45343219	0.821185
Gga_rs13859898	1	45366893	0.176262
Gga_rs15252209	1	45386614	0.118654
Gga_rs15252268	1	45408471	0.463729
Gga_rs13859977	1	45419905	0.72935
Gga_rs13860024	1	45471163	0.575769
Gga_rs13860101	1	45496071	0.60115
Gga_rs13860121	1	45507157	0.101148
Gga_rs15252863	1	45581681	0.371655
GGaluGA015335	1	45603708	0.778762
GGaluGA015340	1	45609419	0.869794
Gga_rs14818416	1	45630160	0.291215
Gga_rs13650915	1	45655584	0.235346
Gga_rs14818455	1	45660221	0.468602
Gga_rs13860395	1	45682731	0.253971
GGaluGA015382	1	45717866	0.516447
Gga_rs13860431	1	45734345	0.651002
GGaluGA015395	1	45760732	0.674664
Gga_rs13860553	1	45794153	0.733724
Gga_rs13651022	1	45820811	0.357034
Gga_rs15253621	1	45845939	0.288379
GGaluGA015466	1	45881432	0.748913
GGaluGA015484	1	45942304	0.908101
GGaluGA015485	1	45944310	0.0908491
Gga_rs14818716	1	45987766	0.439207
Gga_rs13860786	1	46002682	0.384372
Gga_rs13860797	1	46018167	0.567862
Gga_rs13860811	1	46030804	0.720423
Gga_rs14818820	1	46062492	0.110351
GGaluGA015532	1	46083166	0.788699
Gga_rs13860860	1	46106872	0.780347
GGaluGA015545	1	46159499	0.290281
Gga_rs13860882	1	46167177	0.881053
Gga_rs13860930	1	46202202	0.125428
Gga_rs13651133	1	46225218	0.217084
GGaluGA015569	1	46242957	0.139151
Gga_rs15254432	1	46280107	0.902061
Gga_rs15254475	1	46290218	0.177037
Gga_rs14819061	1	46313620	0.41835
Gga_rs14819120	1	46344516	0.179695
GGaluGA015595	1	46359720	0.349141
Gga_rs14819164	1	46391991	0.681071
Gga_rs14819188	1	46432475	0.681683
GGaluGA015614	1	46448926	0.508515
GGaluGA015622	1	46472680	0.478466
GGaluGA015626	1	46479362	0.289253
GGaluGA015628	1	46501022	0.625009
Gga_rs13861044	1	46521247	0.0867703
GGaluGA015642	1	46544521	0.901157
Gga_rs13861078	1	46558209	0.901157
Gga_rs15255015	1	46582137	0.644981
Gga_rs13861132	1	46607804	0.99803
Gga_rs14819340	1	46631307	0.313688
Gga_rs13861192	1	46654626	0.484235
Gga_rs13861239	1	46684637	0.114256
GGaluGA015701	1	46696834	0.366811
GGaluGA015719	1	46726862	0.929006
Gga_rs13651288	1	46749929	0.348498
GGaluGA015732	1	46754385	0.751896
Gga_rs15255522	1	46773509	0.0624797
Gga_rs13651312	1	46811642	0.596121
Gga_rs13861394	1	46816241	0.846467
Gga_rs14819605	1	46850803	0.0932659
Gga_rs14819612	1	46880717	0.326789
GGaluGA015811	1	46908854	0.740818
GGaluGA015821	1	46931754	0.131518
Gga_rs15255831	1	46950010	0.0614418
GGaluGA015833	1	46986973	0.116363
Gga_rs13861565	1	46993929	0.0610251
Gga_rs13861618	1	47025462	0.865864
Gga_rs13861659	1	47058546	0.595988
GGaluGA015848	1	47080734	0.33872
Gga_rs13651421	1	47097448	0.242644
Gga_rs15256241	1	47133795	0.193197
Gga_rs13861801	1	47147893	0.261448
Gga_rs13861822	1	47171877	0.443726
Gga_rs13861848	1	47194006	0.3745
Gga_rs14819988	1	47198646	0.314235
Gga_rs14820030	1	47239426	0.727349
Gga_rs10722067	1	47266762	0.386623
GGaluGA015896	1	47305415	0.208641
Gga_rs15256766	1	47330578	0.889768
GGaluGA015919	1	47356247	0.772695
Gga_rs14820170	1	47381554	0.553526
Gga_rs13861976	1	47387358	0.403189
GGaluGA015940	1	47408083	0.749404
GGaluGA015950	1	47428862	0.735248
Gga_rs13862061	1	47450178	0.378633
GGaluGA015974	1	47490924	0.567231
Gga_rs15257175	1	47514895	0.866651
Gga_rs13651551	1	47533829	0.464865
Gga_rs13862162	1	47547333	0.309303
Gga_rs13862195	1	47583135	0.47717
GGaluGA016020	1	47625113	0.332784
Gga_rs13862265	1	47638104	0.449935
GGaluGA016032	1	47647317	0.508558
Gga_rs13862314	1	47681180	0.0624557
Gga_rs13862333	1	47699551	0.0137737
Gga_rs13651632	1	47724961	0.474052
Gga_rs13862450	1	47766208	0.896852
Gga_rs13651639	1	47773613	0.850607
Gga_rs13862504	1	47806560	0.289404
GGaluGA016134	1	47831876	0.614026
Gga_rs13862538	1	47865044	0.142548
GGaluGA016187	1	47905660	0.614026
Gga_rs14820647	1	47924047	0.0468035
GGaluGA016211	1	47954656	0.861865
Gga_rs15258420	1	47970101	0.888347
Gga_rs13862729	1	47985013	0.682163
GGaluGA016248	1	48018461	0.0206592
Gga_rs3137407	1	48055366	0.250271
GGaluGA016274	1	48075240	0.0638135
GGaluGA016289	1	48092856	0.228368
GGaluGA016293	1	48112126	0.341315
GGaluGA016306	1	48144665	0.0405882
GGaluGA016308	1	48149326	0.549627
Gga_rs13862913	1	48180748	0.2034
Gga_rs13651844	1	48203688	0.0197975
Gga_rs15259339	1	48229642	0.888664
GGaluGA016368	1	48242184	0.160635
Gga_rs10723487	1	48268384	0.436635
Gga_rs13863142	1	48311427	0.861478
GGaluGA016414	1	48327786	0.932784
Gga_rs13863160	1	48339880	0.886883
Gga_rs13863191	1	48360568	0.732112
Gga_rs13863225	1	48387153	0.732779
Gga_rs13863257	1	48398946	0.016771
Gga_rs15259889	1	48418913	0.00555462
Gga_rs13803937	1	48438868	0.760622
Gga_rs13863302	1	48464805	0.0435314
GGaluGA016476	1	48484361	0.408416
GGaluGA016485	1	48507665	0.140336
GGaluGA016492	1	48525158	0.377259
GGaluGA016514	1	48560280	0.0333714
Gga_rs13863478	1	48608976	0.460399
GGaluGA016538	1	48631941	0.735824
GGaluGA016544	1	48650155	0.131929
Gga_rs13863511	1	48685987	0.0577731
Gga_rs15260402	1	48727820	0.780825
Gga_rs13652021	1	48748323	0.374986
GGaluGA016599	1	48759686	0.171635
Gga_rs13863600	1	48775454	0.171635
Gga_rs13863761	1	48843130	0.126956
Gga_rs13863767	1	48856507	0.177296
Gga_rs13863783	1	48887397	0.126956
Gga_rs13863800	1	48908886	0.454009
GGaluGA016648	1	48928417	0.0357687
Gga_rs13652075	1	48955302	0.732701
GGaluGA016654	1	48967877	0.235823
Gga_rs13652099	1	48984765	0.530368
Gga_rs13863965	1	49016569	0.75484
Gga_rs13652120	1	49036163	0.0546458
Gga_rs13652125	1	49064631	0.891896
GGaluGA016697	1	49073456	0.45375
Gga_rs13864066	1	49107272	0.434515
GGaluGA016720	1	49143451	0.870277
GGaluGA016722	1	49159020	0.656392
Gga_rs14821894	1	49179289	0.651587
GGaluGA016761	1	49230091	0.55465
Gga_rs13652196	1	49257337	0.31181
Gga_rs15261469	1	49296967	0.0342388
Gga_rs15261486	1	49313266	0.530536
Gga_rs13864397	1	49353227	0.581493
GGaluGA016835	1	49366120	0.794085
Gga_rs14822048	1	49399193	0.00768827
Gga_rs13864484	1	49430239	0.399555
Gga_rs10727935	1	49457471	0.204157
Gga_rs13864576	1	49485385	0.0761983
GGaluGA016894	1	49499732	0.512296
GGaluGA016912	1	49534638	0.512296
GGaluGA016919	1	49550446	0.280244
Gga_rs13864663	1	49574419	0.163213
GGaluGA016944	1	49594328	0.22514
Gga_rs13864699	1	49600048	0.113813
Gga_rs13864732	1	49634177	0.232523
GGaluGA016965	1	49640176	0.232437
GGaluGA016975	1	49665247	0.418164
Gga_rs15262305	1	49686817	0.224858
GGaluGA017020	1	49732444	0.318723
GGaluGA017028	1	49752319	0.733174
GGaluGA017030	1	49767755	0.272765
Gga_rs13864791	1	49778592	0.309315
Gga_rs13652372	1	49811008	0.926062
Gga_rs15262694	1	49838060	0.804499
Gga_rs13864884	1	49861690	0.199807
Gga_rs13864887	1	49876650	0.328569
GGaluGA017089	1	49893455	0.251736
Gga_rs14822362	1	49922704	0.459764
GGaluGA017102	1	49933648	0.0838511
Gga_rs15262958	1	49966514	0.49146
Gga_rs15263054	1	49989419	0.833383
GGaluGA017153	1	50006078	0.795231
Gga_rs13652431	1	50023388	0.795231
Gga_rs14822465	1	50054060	0.149437
Gga_rs13865002	1	50075577	0.126059
Gga_rs13865042	1	50116781	0.646389
Gga_rs13865065	1	50129342	0.616301
Gga_rs13865096	1	50164206	0.098572
Gga_rs13865115	1	50189150	0.775638
GGaluGA017256	1	50231422	0.223965
GGaluGA017274	1	50269033	0.658471
Gga_rs13865162	1	50272336	0.84368
Gga_rs13865201	1	50321491	0.62524
GGaluGA017318	1	50366754	0.270739
Gga_rs13652551	1	50372530	0.732231
GGaluGA017333	1	50408899	0.178645
GGaluGA017334	1	50416954	0.637277
Gga_rs15263979	1	50448968	0.245638
Gga_rs13865324	1	50497455	0.461826
GGaluGA017356	1	50499618	0.198492
Gga_rs13865344	1	50537932	0.370617
GGaluGA017384	1	50561620	0.758932
Gga_rs14822842	1	50584911	0.239394
Gga_rs15264353	1	50604117	0.343421
Gga_rs13865525	1	50659229	0.655149
Gga_rs13865536	1	50680693	0.261096
Gga_rs14822943	1	50703390	0.653907
GGaluGA017455	1	50707648	0.500856
GGaluGA017484	1	50761881	0.969567
Gga_rs16701634	1	50779719	0.492223
Gga_rs16701639	1	50784057	0.965903
GGaluGA017507	1	50806607	0.928241
GGaluGA017520	1	50844958	0.180988
Gga_rs13865666	1	50863628	0.0586917
GGaluGA017544	1	50886036	0.753022
GGaluGA017560	1	50945141	0.310569
GGaluGA017582	1	50998813	0.446849
GGaluGA017598	1	51031029	0.101746
Gga_rs14823271	1	51046645	0.64588
Gga_rs15264887	1	51062733	0.554296
GGaluGA017646	1	51094756	0.53724
Gga_rs15264976	1	51118432	0.617162
Gga_rs13865791	1	51130324	0.977417
GGaluGA017724	1	51181120	0.633749
GGaluGA017730	1	51183001	0.313173
GGaluGA017773	1	51238181	0.205704
Gga_rs13865892	1	51249128	0.182469
GGaluGA017791	1	51272401	0.700918
Gga_rs14823541	1	51320896	0.206377
Gga_rs13865930	1	51326599	0.392598
Gga_rs13866016	1	51420205	0.478526
GGaluGA017853	1	51450020	0.764128
Gga_rs3137947	1	51451144	0.31638
GGaluGA017871	1	51478320	0.779208
Gga_rs15265578	1	51527534	0.704541
GGaluGA017887	1	51539239	0.670274
Gga_rs13652838	1	51556727	0.530411
Gga_rs15265641	1	51609994	0.0910077
Gga_rs13866131	1	51612989	0.793733
Gga_rs14823728	1	51638086	0.978042
Gga_rs13866155	1	51660715	0.106416
Gga_rs15265692	1	51677054	0.845218
Gga_rs14823762	1	51693517	0.958989
Gga_rs13866204	1	51758685	0.155445
GGaluGA017969	1	51776790	0.147373
Gga_rs13652862	1	51796171	0.932731
Gga_rs13652864	1	51805919	0.0724757
GGaluGA017985	1	51831894	0.162502
Gga_rs13866305	1	51869861	0.0620199
GGaluGA018011	1	51876942	0.174534
GGaluGA018042	1	51933962	0.0963212
GGaluGA018056	1	51958770	0.737089
Gga_rs13866379	1	51976677	0.852542
Gga_rs13866400	1	51997357	0.144826
Gga_rs13866427	1	52024632	0.320467
Gga_rs13866429	1	52031215	0.0820593
GGaluGA018111	1	52052178	0.0432277
Gga_rs13866469	1	52076301	0.350582
Gga_rs13866482	1	52096000	0.0980892
Gga_rs13866507	1	52114442	0.0594021
Gga_rs15266627	1	52138329	0.0569731
Gga_rs13866585	1	52176152	0.42569
GGaluGA018195	1	52196294	0.373516
Gga_rs13866634	1	52234380	0.522104
GGaluGA018220	1	52250005	0.510161
GGaluGA018228	1	52257329	0.509722
GGaluGA018235	1	52278721	0.611699
Gga_rs13866722	1	52306414	0.627505
GGaluGA018257	1	52340636	0.102083
Gga_rs14824368	1	52345027	0.526408
GGaluGA018268	1	52362508	0.100154
Gga_rs13653063	1	52382544	0.185786
Gga_rs13866837	1	52419018	0.155206
GGaluGA018301	1	52432799	0.145312
GGaluGA018319	1	52485261	0.90798
Gga_rs13866916	1	52540721	0.250423
GGaluGA018352	1	52554551	0.380951
GGaluGA018363	1	52591092	0.100154
GGaluGA018369	1	52603244	0.476265
Gga_rs14824655	1	52635369	0.37904
Gga_rs13866962	1	52650186	0.495921
Gga_rs15267777	1	52681165	0.907448
Gga_rs13653191	1	52721372	0.153512
GGaluGA018404	1	52740237	0.0682329
Gga_rs13867063	1	52757279	0.299749
GGaluGA018413	1	52782945	0.299749
Gga_rs15268153	1	52805403	0.332935
Gga_rs14824821	1	52809043	0.869316
Gga_rs15268206	1	52846481	0.648645
Gga_rs13867187	1	52850639	0.276055
Gga_rs13653264	1	52911185	0.140281
Gga_rs13867251	1	52918814	0.283129
Gga_rs15268441	1	52951659	0.156606
Gga_rs13867299	1	52960702	0.348299
Gga_rs15268626	1	53000157	0.771315
GGaluGA018498	1	53013285	0.470216
Gga_rs13867377	1	53047388	0.299246
Gga_rs13867401	1	53078458	0.299246
GGaluGA018541	1	53088524	0.634362
Gga_rs3137053	1	53142043	0.462248
Gga_rs13867483	1	53156044	0.376507
Gga_rs13867492	1	53172763	0.362505
Gga_rs15269185	1	53208518	0.442539
Gga_rs13867524	1	53215682	0.760278
GGaluGA018610	1	53249067	0.779676
Gga_rs15269313	1	53272509	0.281115
Gga_rs14825552	1	53314833	0.243075
GGaluGA018639	1	53323322	0.872897
GGaluGA018650	1	53347224	0.100582
Gga_rs13867650	1	53366621	0.0582684
GGaluGA018681	1	53389061	0.101378
GGaluGA018691	1	53407218	0.889588
Gga_rs13867698	1	53440981	0.343846
Gga_rs13867723	1	53461674	0.269617
Gga_rs13867738	1	53470194	0.0972126
Gga_rs15270059	1	53494180	0.36734
GGaluGA018727	1	53516864	0.696409
Gga_rs13653498	1	53533833	0.869263
GGaluGA018750	1	53563349	0.33377
Gga_rs14825904	1	53578238	0.89668
GGaluGA018772	1	53608977	0.266166
Gga_rs13867977	1	53671977	0.237857
Gga_rs13653588	1	53692665	0.236979
Gga_rs15270503	1	53693329	0.62789
GGaluGA018811	1	53747050	0.556705
GGaluGA018813	1	53772620	0.684012
Gga_rs13868269	1	53819590	0.360115
GGaluGA018826	1	53831537	0.526286
GGaluGA018831	1	53847346	0.625528
Gga_rs15271058	1	53900039	0.727886
GGaluGA018841	1	53912867	0.761432
Gga_rs14826338	1	53943676	0.968298
GGaluGA018849	1	53951430	0.804637
Gga_rs15271121	1	53981462	0.608089
Gga_rs15271147	1	53990171	0.718733
Gga_rs15271259	1	54023769	0.516244
Gga_rs13653769	1	54070838	0.812102
Gga_rs13868558	1	54077934	0.269757
GGaluGA018884	1	54115425	0.180996
Gga_rs15271583	1	54161127	0.690929
Gga_rs14826615	1	54169154	0.913728
Gga_rs13653834	1	54227600	0.469853
Gga_rs13653851	1	54248240	0.658638
Gga_rs15271814	1	54271986	0.994522
Gga_rs15272175	1	54357844	0.988256
Gga_rs15272289	1	54378428	0.674869
GGaluGA018944	1	54382058	0.0857271
Gga_rs13653938	1	54407817	0.285312
Gga_rs14826876	1	54440683	0.465289
Gga_rs15272479	1	54463159	0.720648
Gga_rs13653985	1	54501533	0.204049
Gga_rs14826982	1	54522003	0.0606011
GGaluGA018985	1	54543368	0.162905
GGaluGA019000	1	54567856	0.435514
Gga_rs13654022	1	54597016	0.398931
GGaluGA019019	1	54620370	0.409815
Gga_rs13869212	1	54643170	0.50031
GGaluGA019034	1	54663171	0.247395
Gga_rs14827306	1	54710991	0.248715
Gga_rs14827326	1	54730154	0.141
GGaluGA019066	1	54738679	0.868229
GGaluGA019084	1	54764989	0.0769048
Gga_rs15273893	1	54817576	0.263828
GGaluGA019132	1	54845440	0.0502452
GGaluGA019148	1	54878544	0.493875
Gga_rs15274072	1	54890074	0.660499
Gga_rs15274187	1	54922065	0.0388816
Gga_rs14827573	1	54936934	0.494629
Gga_rs15274307	1	54966310	0.303413
Gga_rs13869594	1	54984576	0.641441
Gga_rs14827622	1	55007707	0.744621
Gga_rs15274495	1	55031197	0.493331
Gga_rs13869639	1	55053405	0.46575
Gga_rs13869662	1	55074313	0.353251
Gga_rs14827719	1	55095233	0.905639
GGaluGA019207	1	55148254	0.326189
Gga_rs15274698	1	55170183	0.514815
Gga_rs13869715	1	55195791	0.590601
Gga_rs13869726	1	55217428	0.153932
Gga_rs13654272	1	55238533	0.569618
Gga_rs13654276	1	55259649	0.377905
Gga_rs13869771	1	55280234	0.0883263
Gga_rs13869786	1	55301860	0.0591183
Gga_rs14827871	1	55315254	0.0883263
Gga_rs13654297	1	55362660	0.131164
Gga_rs14827910	1	55399026	0.0504508
Gga_rs14827932	1	55418432	0.826437
Gga_rs14827962	1	55481729	0.0691928
Gga_rs15275179	1	55502203	0.652037
Gga_rs13654343	1	55528477	0.646449
Gga_rs15275350	1	55550872	0.219718
Gga_rs14828014	1	55571311	0.233274
Gga_rs15275467	1	55591367	0.0285317
Gga_rs14828030	1	55645292	0.0749418
Gga_rs13870093	1	55667840	0.0171642
Gga_rs13870116	1	55688916	0.0598076
Gga_rs13870123	1	55706361	0.502863
Gga_rs13870134	1	55731638	0.068065
Gga_rs14828135	1	55753095	0.111693
Gga_rs13870193	1	55774136	0.0357875
Gga_rs15275976	1	55837539	0.326177
GGaluGA019297	1	55880431	0.530293
Gga_rs13870367	1	55922801	0.44709
Gga_rs14828269	1	55943273	0.329269
Gga_rs15276234	1	55982325	0.162616
GGaluGA019317	1	56000228	0.583972
GGaluGA019329	1	56046444	0.133714
GGaluGA019336	1	56059886	0.655572
GGaluGA019352	1	56084327	0.497779
GGaluGA019372	1	56109887	0.142093
Gga_rs13654572	1	56121455	0.797741
Gga_rs13870613	1	56146689	0.212742
Gga_rs15276768	1	56175382	0.320451
GGaluGA019406	1	56187906	0.578381
[truncated: 39,754 more rows]

## Sheet: SD6
SD6. GWAS to body weight at 8 weeks of age (BW8) in the F9 generation of the HQLA-HB deep intercross population
SNP	Chr	bp	P value
S1_40827	1	33914	0.67893
S1_40934	1	34021	0.717565
S1_42552	1	35639	0.293674
S1_42579	1	35666	0.80917
S1_42583	1	35670	0.0119731
S1_47470	1	40557	0.488478
S1_47482	1	40569	0.488478
S1_47536	1	40623	0.673455
S1_51200	1	44287	0.668595
S1_51213	1	44300	0.256172
S1_51218	1	44305	0.321439
S1_51304	1	44391	0.955129
S1_51485	1	44572	0.312326
S1_52601	1	45688	0.0245236
S1_52639	1	45726	0.00959048
S1_53669	1	46756	0.749817
S1_53743	1	46830	0.990198
S1_53775	1	46862	0.122433
S1_57539	1	50626	0.766217
S1_59718	1	52805	0.657957
S1_59725	1	52812	0.132154
S1_59746	1	52833	0.422703
S1_70854	1	63941	0.833178
S1_70859	1	63946	0.716304
S1_72459	1	65546	0.551181
S1_72485	1	65572	0.465475
S1_97043	1	89484	0.196299
S1_97051	1	89492	0.528514
S1_98602	1	91043	0.0730632
S1_102826	1	95268	0.0598816
S1_102868	1	95310	0.232683
S1_103867	1	96309	0.527487
S1_121456	1	123098	0.791764
S1_121460	1	123102	0.135041
S1_121481	1	123123	0.87671
S1_124577	1	126233	0.901959
S1_124587	1	126243	0.754205
S1_124589	1	126245	0.320271
S1_124592	1	126248	0.870139
S1_124601	1	126257	0.780069
S1_124603	1	126259	0.0390578
S1_124605	1	126261	0.117648
S1_124608	1	126264	0.922882
S1_156595	1	158899	0.121215
S1_156626	1	158930	0.692374
S1_181044	1	183486	0.544862
S1_223306	1	225743	0.00581997
S1_223378	1	225815	0.865235
S1_223407	1	225844	0.909983
S1_239105	1	241542	0.543488
S1_239123	1	241560	0.383468
S1_239130	1	241567	0.993595
S1_239173	1	241610	0.993595
S1_245605	1	248042	0.743857
S1_257914	1	260351	0.214266
S1_257936	1	260373	0.726606
S1_263338	1	265775	0.400673
S1_266184	1	268621	0.383483
S1_276207	1	278593	0.831859
S1_276213	1	278599	0.783229
S1_277641	1	280027	0.239736
S1_277659	1	280045	0.6591
S1_278566	1	280952	0.304245
S1_288851	1	291237	0.352594
S1_312323	1	314830	0.945225
S1_312417	1	314924	0.328263
S1_312426	1	314933	0.328263
S1_313686	1	316193	0.895985
S1_313714	1	316221	0.144816
S1_313725	1	316232	0.386777
S1_313734	1	316241	0.508828
S1_315368	1	317875	0.208836
S1_315385	1	317892	0.225001
S1_315386	1	317893	0.231351
S1_315408	1	317915	0.404598
S1_315441	1	317948	0.493119
S1_319277	1	321784	0.789153
S1_319308	1	321815	0.931957
S1_319326	1	321833	0.640097
S1_343675	1	346186	0.83269
S1_343701	1	346212	0.799136
S1_343743	1	346254	0.627288
S1_343768	1	346279	0.627288
S1_343770	1	346281	0.868055
S1_343783	1	346294	0.627288
S1_343785	1	346296	0.613001
S1_345991	1	348502	0.692707
S1_373949	1	376777	0.61139
S1_373950	1	376778	0.773089
S1_382706	1	387657	0.248098
S1_382756	1	387707	0.709181
S1_382768	1	387719	0.531299
S1_382805	1	387756	0.769322
S1_383520	1	388471	0.424604
S1_425856	1	455546	0.977518
S1_434826	1	469648	0.848389
S1_437566	1	472389	0.851497
S1_437575	1	472398	0.36037
S1_477876	1	511942	0.374209
S1_477923	1	511989	0.599826
S1_490362	1	524430	0.935776
S1_497110	1	531177	0.123733
S1_515201	1	549270	0.566192
S1_515246	1	549315	0.163685
S1_531218	1	565287	0.811666
S1_531232	1	565301	0.268689
S1_578577	1	622113	0.0813046
S1_578579	1	622115	0.0794249
S1_578604	1	622140	0.375586
S1_669123	1	716965	0.598164
S1_685668	1	733829	0.455361
S1_688814	1	737152	0.317797
S1_693136	1	741475	0.48511
S1_693168	1	741507	0.328414
S1_698338	1	746678	0.595224
S1_698352	1	746692	0.616707
S1_698377	1	746717	0.541656
S1_702535	1	750875	0.205271
S1_718715	1	766716	0.111853
S1_718725	1	766726	0.31387
S1_718744	1	766745	0.972448
S1_737602	1	785613	0.166947
S1_737653	1	785664	0.655722
S1_739418	1	787429	0.71262
S1_739481	1	787492	0.563685
S1_739487	1	787498	0.987735
S1_742225	1	790236	0.97306
S1_742265	1	790276	0.297957
S1_742290	1	790301	0.513764
S1_751705	1	799849	0.620045
S1_764664	1	812808	0.389614
S1_764665	1	812809	0.389614
S1_764667	1	812811	0.389614
S1_768660	1	816804	0.934336
S1_770195	1	818339	0.807655
S1_770202	1	818346	0.404338
S1_770204	1	818348	0.228997
S1_770236	1	818380	0.169185
S1_770242	1	818386	0.74407
S1_770261	1	818405	0.169185
S1_778941	1	827085	0.470682
S1_780611	1	828755	0.160107
S1_780647	1	828791	0.788788
S1_780685	1	828829	0.166947
S1_784937	1	833081	0.835627
S1_796319	1	844460	0.595732
S1_821684	1	870877	0.578723
S1_826387	1	875580	0.35049
S1_827156	1	876349	0.605265
S1_827206	1	876399	0.701499
S1_827224	1	876417	0.678919
S1_829909	1	879102	0.233603
S1_831479	1	880672	0.544727
S1_831480	1	880673	0.288737
S1_831505	1	880698	0.776836
S1_831535	1	880728	0.43381
S1_831556	1	880749	0.832827
S1_835078	1	884271	0.0420153
S1_835086	1	884279	0.814159
S1_843843	1	893036	0.367893
S1_843844	1	893037	0.0386509
S1_843865	1	893058	0.887478
S1_843867	1	893060	0.589225
S1_843927	1	893120	0.824758
S1_845442	1	894636	0.606282
S1_854444	1	903528	0.414483
S1_854450	1	903534	0.228098
S1_854489	1	903573	0.452413
S1_854506	1	903590	0.160912
S1_861219	1	910303	0.204452
S1_861504	1	910588	0.546218
S1_866289	1	915373	0.223612
S1_868255	1	917339	0.261291
S1_881342	1	930426	0.260129
S1_881416	1	930500	0.719881
S1_893869	1	942953	0.974332
S1_895105	1	944189	0.895319
S1_895122	1	944206	0.895319
S1_902953	1	952037	0.99617
S1_921934	1	971018	0.60882
S1_934236	1	983320	0.291866
S1_937661	1	986745	0.32103
S1_937662	1	986746	0.781439
S1_937691	1	986775	0.0852393
S1_937711	1	986795	0.449388
S1_937718	1	986802	0.836131
S1_945479	1	994563	0.561784
S1_948559	1	997643	0.91584
S1_948560	1	997644	0.127131
S1_948561	1	997645	0.458573
S1_962717	1	1011801	0.255799
S1_968964	1	1018049	0.0876816
S1_968975	1	1018060	0.716297
S1_976986	1	1026071	0.363855
S1_977002	1	1026087	0.407743
S1_977019	1	1026104	0.288695
S1_981187	1	1030272	0.831987
S1_987107	1	1036192	0.170985
S1_987111	1	1036196	0.423492
S1_990768	1	1039853	0.401914
S1_1006348	1	1055433	0.221428
S1_1006373	1	1055458	0.323759
S1_1026471	1	1075556	0.124394
S1_1073314	1	1122399	0.829599
S1_1073367	1	1122452	0.289312
S1_1087895	1	1137111	0.109295
S1_1100210	1	1149426	0.856805
S1_1100211	1	1149427	0.0737946
S1_1100212	1	1149428	0.947496
S1_1100213	1	1149429	0.0751056
S1_1102880	1	1152096	0.673153
S1_1110672	1	1159888	0.611719
S1_1110683	1	1159899	0.759251
S1_1123871	1	1173087	0.482913
S1_1123881	1	1173097	0.760685
S1_1123888	1	1173104	0.261759
S1_1130908	1	1180124	0.376396
S1_1135933	1	1185149	0.345852
S1_1135939	1	1185155	0.217481
S1_1145351	1	1194567	0.669776
S1_1146338	1	1195554	0.807592
S1_1146354	1	1195570	0.165831
S1_1146361	1	1195577	0.165831
S1_1148049	1	1197265	0.549398
S1_1148145	1	1197361	0.00874494
S1_1153970	1	1203186	0.32419
S1_1181352	1	1230568	0.942877
S1_1197493	1	1246711	0.56758
S1_1202908	1	1252126	0.608769
S1_1210029	1	1259247	0.216629
S1_1232175	1	1282145	0.853045
S1_1238634	1	1288604	0.525458
S1_1238682	1	1288652	0.570923
S1_1255562	1	1305532	0.148549
S1_1255580	1	1305550	0.78935
S1_1255604	1	1305574	0.562762
S1_1263947	1	1313917	0.55229
S1_1265452	1	1315422	0.55647
S1_1265527	1	1315497	0.645788
S1_1269988	1	1319958	0.460983
S1_1270028	1	1319998	1.20156e-05
S1_1270045	1	1320015	0.367557
S1_1282565	1	1332536	0.800419
S1_1287041	1	1337289	0.744101
S1_1287637	1	1337885	0.51584
S1_1298143	1	1348471	0.841294
S1_1301512	1	1351840	0.269832
S1_1301557	1	1351885	0.799482
S1_1301615	1	1351943	0.842678
S1_1302558	1	1352886	0.77222
S1_1302636	1	1352964	0.458713
S1_1302653	1	1352981	0.894107
S1_1318951	1	1369280	0.482653
S1_1318953	1	1369282	0.637628
S1_1318957	1	1369286	0.482653
S1_1332524	1	1382853	0.966168
S1_1332533	1	1382862	0.793608
S1_1346676	1	1397005	0.738798
S1_1351092	1	1401421	0.972923
S1_1354156	1	1404485	0.345049
S1_1354159	1	1404488	0.842542
S1_1355159	1	1405488	0.976312
S1_1358193	1	1408522	0.901425
S1_1358197	1	1408526	0.39402
S1_1358209	1	1408538	0.54051
S1_1358224	1	1408553	0.736565
S1_1370589	1	1420918	0.36005
S1_1379246	1	1429575	0.588892
S1_1379280	1	1429609	0.638538
S1_1379293	1	1429622	0.266727
S1_1391148	1	1441482	0.532173
S1_1393390	1	1443724	0.803386
S1_1393427	1	1443761	0.642296
S1_1393429	1	1443763	0.837751
S1_1405244	1	1455580	0.809461
S1_1405251	1	1455587	0.727932
S1_1405300	1	1455636	0.624298
S1_1405301	1	1455637	0.601089
S1_1406835	1	1457171	0.824469
S1_1415251	1	1465587	0.218733
S1_1433231	1	1483567	0.352359
S1_1433272	1	1483608	0.333647
S1_1436289	1	1486625	0.278509
S1_1438081	1	1488417	0.553394
S1_1443550	1	1493886	0.388644
S1_1443589	1	1493925	0.826072
S1_1443591	1	1493927	0.826072
S1_1443957	1	1494293	0.746259
S1_1443987	1	1494323	0.629456
S1_1457588	1	1507924	0.372164
S1_1457600	1	1507936	0.840352
S1_1457668	1	1508004	0.79458
S1_1467703	1	1518039	0.821506
S1_1500878	1	1551214	0.699842
S1_1505587	1	1555923	0.333382
S1_1511799	1	1562135	0.552747
S1_1511800	1	1562136	0.60591
S1_1511837	1	1562173	0.60591
S1_1511842	1	1562178	0.60591
S1_1511844	1	1562180	0.801725
S1_1512266	1	1562602	0.799025
S1_1520688	1	1571024	0.594771
S1_1520689	1	1571025	0.594771
S1_1520692	1	1571028	0.591962
S1_1520727	1	1571063	0.594771
S1_1520746	1	1571082	0.846082
S1_1521692	1	1572028	0.776505
S1_1521696	1	1572032	0.493556
S1_1529646	1	1579982	0.837513
S1_1539550	1	1589886	0.9748
S1_1544419	1	1594755	0.753918
S1_1547808	1	1598144	0.875364
S1_1554688	1	1605023	0.736447
S1_1554689	1	1605024	0.736447
S1_1554690	1	1605025	0.736447
S1_1554691	1	1605026	0.736447
S1_1556371	1	1606706	0.625548
S1_1556400	1	1606735	0.467733
S1_1556408	1	1606743	0.625548
S1_1568928	1	1619263	0.317031
S1_1568985	1	1619320	0.458618
S1_1569490	1	1619825	0.510368
S1_1569571	1	1619906	0.854878
S1_1569998	1	1620333	0.779261
S1_1570003	1	1620338	0.779261
S1_1570041	1	1620376	0.289937
S1_1575767	1	1626102	0.330464
S1_1575814	1	1626149	0.420431
S1_1637850	1	1657938	0.418937
S1_1647437	1	1667434	0.372164
S1_1647494	1	1667491	0.412481
S1_1647499	1	1667496	0.425306
S1_1647528	1	1667525	0.259029
S1_1650156	1	1670153	0.379919
S1_1660977	1	1680974	0.768213
S1_1688076	1	1708074	0.970331
S1_1691771	1	1711769	0.897682
S1_1692309	1	1712307	0.975406
S1_1696159	1	1716157	0.618159
S1_1699615	1	1719613	0.800875
S1_1699629	1	1719627	0.943224
S1_1705799	1	1725797	0.976982
S1_1705847	1	1725845	0.362087
S1_1705911	1	1725909	0.936077
S1_1707706	1	1727704	0.812279
S1_1717838	1	1737837	0.558729
S1_1717877	1	1737876	0.925221
S1_1717888	1	1737887	0.988387
S1_1717918	1	1737917	0.981792
S1_1720251	1	1740249	0.389618
S1_1731119	1	1751117	0.606859
S1_1731120	1	1751118	0.606859
S1_1734191	1	1754189	0.45651
S1_1735657	1	1755655	0.836855
S1_1735682	1	1755680	0.603837
S1_1741688	1	1761687	0.694983
S1_1742203	1	1762202	0.83176
S1_1753703	1	1773702	0.853201
S1_1753705	1	1773704	0.853201
S1_1753767	1	1773766	0.685014
S1_1776737	1	1796736	0.761652
S1_1776775	1	1796774	0.748862
S1_1777535	1	1797534	0.953157
S1_1777545	1	1797544	0.898638
S1_1786959	1	1806958	0.537606
S1_1787483	1	1807482	0.930109
S1_1787525	1	1807524	0.619319
S1_1787537	1	1807536	0.892943
S1_1787564	1	1807563	0.978099
S1_1788338	1	1808337	0.162432
S1_1788363	1	1808362	0.387351
S1_1788417	1	1808416	0.712688
S1_1788438	1	1808437	0.246488
S1_1788458	1	1808457	0.208763
S1_1790057	1	1810056	0.12933
S1_1790115	1	1810114	0.448366
S1_1790130	1	1810129	0.448366
S1_1792314	1	1812313	0.470766
S1_1793145	1	1813144	0.184091
S1_1793175	1	1813174	0.184091
S1_1793176	1	1813175	0.244337
S1_1793237	1	1813236	0.369666
S1_1793240	1	1813239	0.472545
S1_1799759	1	1819758	0.929294
S1_1799782	1	1819781	0.752684
S1_1802031	1	1822030	0.58741
S1_1802035	1	1822034	0.560815
S1_1802040	1	1822039	0.98718
S1_1802041	1	1822040	0.103941
S1_1803612	1	1823611	0.317561
S1_1803620	1	1823619	0.589027
S1_1808776	1	1828775	0.372164
S1_1822863	1	1842862	0.924164
S1_1822904	1	1842903	0.819836
S1_1822922	1	1842921	0.311504
S1_1824536	1	1844535	0.712083
S1_1836705	1	1881656	0.573389
S1_1844509	1	1889460	0.387062
S1_1847085	1	1892034	0.316062
S1_1849997	1	1894946	0.0639608
S1_1886265	1	1981457	0.423911
S1_1889384	1	1984576	0.526374
S1_1901071	1	1996263	0.637914
S1_1901073	1	1996265	0.721564
S1_1921002	1	2016192	0.244579
S1_1922550	1	2017740	0.369658
S1_1922554	1	2017744	0.455822
S1_1925048	1	2020239	0.892166
S1_1927319	1	2022510	0.6259
S1_1927371	1	2022562	0.798467
S1_1927412	1	2022603	0.185573
S1_1927413	1	2022604	0.302847
S1_1927414	1	2022605	0.832616
S1_1927415	1	2022606	0.83148
S1_1927416	1	2022607	0.39747
S1_1981820	1	2072568	0.912789
S1_1987994	1	2078742	0.848962
S1_1987995	1	2078743	0.846291
S1_1987996	1	2078744	0.877973
S1_1988042	1	2078790	0.877973
S1_1988052	1	2078800	0.328686
S1_1989395	1	2080143	0.872106
S1_1998366	1	2089114	0.960953
S1_1998383	1	2089131	0.437882
S1_1998387	1	2089135	0.255586
S1_1998393	1	2089141	0.625224
S1_2006312	1	2097060	0.358494
S1_2006315	1	2097063	0.450804
S1_2006324	1	2097072	0.41299
S1_2010468	1	2101216	0.701696
S1_2011507	1	2102255	0.968478
S1_2011517	1	2102265	0.983769
S1_2033045	1	2123794	0.946225
S1_2033047	1	2123796	0.32756
S1_2041936	1	2132790	0.564513
S1_2041955	1	2132809	0.180262
S1_2056011	1	2146868	0.473024
S1_2056092	1	2146949	0.643504
S1_2069803	1	2160660	0.785306
S1_2070059	1	2160916	0.876343
S1_2071130	1	2161987	0.823615
S1_2071131	1	2161988	0.408222
S1_2071147	1	2162004	0.408222
S1_2071224	1	2162081	0.396948
S1_2071868	1	2162725	0.655202
S1_2071883	1	2162740	0.655202
S1_2085329	1	2176186	0.752839
S1_2085385	1	2176242	0.263217
S1_2108041	1	2198898	0.446926
S1_2136322	1	2227183	0.61639
S1_2136421	1	2227282	0.794728
S1_2139571	1	2230432	0.714132
S1_2139572	1	2230433	0.766034
S1_2158643	1	2249494	0.3297
S1_2158654	1	2249505	0.577737
S1_2166065	1	2256916	0.524896
S1_2166084	1	2256935	0.291999
S1_2166109	1	2256960	0.927299
S1_2166169	1	2257020	0.389224
S1_2166185	1	2257036	0.211898
S1_2170902	1	2261753	0.359739
S1_2174761	1	2265612	0.751681
S1_2175589	1	2266440	0.279963
S1_2175596	1	2266447	0.539718
S1_2183593	1	2274444	0.107186
S1_2183623	1	2274474	0.536333
S1_2189879	1	2280731	0.457514
S1_2189902	1	2280754	0.457514
S1_2189924	1	2280776	0.669864
S1_2212954	1	2303803	0.272915
S1_2234055	1	2324903	0.188182
S1_2240119	1	2330968	0.599094
S1_2240163	1	2331012	0.453166
S1_2240170	1	2331019	0.361419
S1_2240466	1	2331315	0.594947
S1_2240505	1	2331354	0.683072
S1_2240513	1	2331362	0.683072
S1_2244209	1	2335058	0.358669
S1_2258303	1	2349156	0.196064
S1_2260796	1	2351649	0.639294
S1_2283549	1	2374402	0.686865
S1_2290126	1	2380980	0.440352
S1_2299077	1	2389931	0.63073
S1_2317755	1	2408612	0.319531
S1_2317815	1	2408672	0.330071
S1_2317832	1	2408689	0.473913
S1_2317838	1	2408695	0.373224
S1_2317855	1	2408712	0.36884
S1_2345157	1	2436012	0.510104
S1_2351280	1	2442352	0.628217
S1_2351311	1	2442383	0.683021
S1_2351351	1	2442423	0.462288
S1_2357360	1	2448432	0.188586
S1_2369991	1	2461064	0.419829
S1_2376947	1	2468020	0.932961
S1_2376970	1	2468043	0.932961
S1_2380556	1	2471629	0.237487
S1_2380557	1	2471630	0.237487
S1_2380566	1	2471639	0.237487
S1_2429729	1	2520680	0.272915
S1_2429750	1	2520701	0.272915
S1_2429780	1	2520731	0.692196
S1_2429809	1	2520760	0.692196
S1_2430289	1	2521240	0.998498
S1_2430311	1	2521262	0.528885
S1_2442058	1	2533009	0.80817
S1_2442072	1	2533023	0.855467
S1_2442079	1	2533030	0.39218
S1_2442090	1	2533041	0.80817
S1_2443297	1	2534248	0.393628
S1_2443311	1	2534262	0.859615
S1_2443323	1	2534274	0.746524
S1_2444521	1	2535472	0.362165
S1_2459012	1	2549963	0.358747
S1_2459057	1	2550008	0.438217
S1_2481960	1	2572911	0.213085
S1_2482010	1	2572961	0.389505
S1_2482060	1	2573011	0.94184
S1_2490423	1	2581374	0.698554
S1_2490454	1	2581405	0.517552
S1_2490728	1	2581679	0.838877
S1_2490754	1	2581705	0.246679
S1_2490772	1	2581723	0.938336
S1_2490779	1	2581730	0.554479
S1_2491884	1	2582835	0.932925
S1_2504244	1	2595195	0.26966
S1_2509122	1	2600073	0.700164
S1_2522482	1	2613437	0.533106
S1_2524473	1	2615428	0.163008
S1_2530876	1	2621831	0.393034
S1_2530924	1	2621879	0.56054
S1_2530980	1	2621935	0.614411
S1_2530986	1	2621941	0.609174
S1_2538616	1	2629571	0.768963
S1_2557606	1	2648567	0.0732158
S1_2557611	1	2648572	0.0685615
S1_2557613	1	2648574	0.148035
S1_2557615	1	2648576	0.285443
S1_2557621	1	2648582	0.821363
S1_2557622	1	2648583	0.373733
S1_2557623	1	2648584	0.131165
S1_2566488	1	2657450	0.840994
S1_2568766	1	2659728	0.271742
S1_2575887	1	2666849	0.436698
S1_2575904	1	2666866	0.492045
S1_2579420	1	2670384	0.941675
S1_2589983	1	2680948	0.964958
S1_2610382	1	2701347	0.837214
S1_2610497	1	2701462	0.412041
S1_2619776	1	2710741	0.997583
S1_2636152	1	2727117	0.895251
S1_2636159	1	2727124	0.963451
S1_2636169	1	2727134	0.886533
S1_2636180	1	2727145	0.48554
S1_2636189	1	2727154	0.742664
S1_2667590	1	2758557	0.945027
S1_2684942	1	2775910	0.873143
S1_2686448	1	2777416	0.202342
S1_2692170	1	2783138	0.407597
S1_2692209	1	2783177	0.491435
S1_2692232	1	2783200	0.160571
S1_2692236	1	2783204	0.731729
S1_2692245	1	2783213	0.491435
S1_2701085	1	2792054	0.737223
S1_2701585	1	2792554	0.76198
S1_2701656	1	2792625	0.530017
S1_2701661	1	2792630	0.867303
S1_2707095	1	2798064	0.960288
S1_2707114	1	2798083	0.964071
S1_2707151	1	2798120	0.401028
S1_2707180	1	2798149	0.449062
S1_2709199	1	2800168	0.333934
S1_2711816	1	2802785	0.228317
S1_2713899	1	2804868	0.14272
S1_2717208	1	2808177	0.683151
S1_2717215	1	2808184	0.683151
S1_2740546	1	2836981	0.183205
S1_2740603	1	2837038	0.218635
S1_2740621	1	2837056	0.513556
S1_2740624	1	2837059	0.503995
S1_2740641	1	2837076	0.528526
S1_2740651	1	2837086	0.912005
S1_2740660	1	2837095	0.862246
S1_2747786	1	2844221	0.0192982
S1_2749199	1	2845634	0.535209
S1_2749214	1	2845649	0.601299
S1_2749264	1	2845699	0.288366
S1_2749788	1	2846223	0.532079
S1_2749789	1	2846224	0.823263
S1_2749796	1	2846231	0.8429
S1_2749825	1	2846260	0.8429
S1_2749845	1	2846280	0.868612
S1_2749846	1	2846281	0.216769
S1_2749847	1	2846282	0.216769
S1_2749848	1	2846283	0.184542
S1_2749851	1	2846286	0.953422
S1_2749863	1	2846298	0.216769
S1_2749879	1	2846314	0.833203
S1_2749880	1	2846315	0.930515
S1_2749898	1	2846333	0.551325
S1_2749901	1	2846336	0.422319
S1_2749902	1	2846337	0.210731
S1_2783577	1	2889195	0.466738
S1_2797318	1	2902871	0.735506
S1_2813205	1	2918758	0.748196
S1_2815634	1	2921187	0.914068
S1_2818917	1	2924470	0.410146
S1_2818928	1	2924481	0.320372
S1_2819726	1	2925279	0.275581
S1_2825328	1	2930881	0.314877
S1_2825336	1	2930889	0.646877
S1_2825370	1	2930923	0.646877
S1_2825372	1	2930925	0.620541
S1_2830843	1	2935831	0.532987
S1_2849503	1	2954580	0.673522
S1_2849551	1	2954628	0.570112
S1_2851676	1	2956753	0.855225
S1_2877696	1	2982447	0.507231
S1_2881157	1	2985908	0.727723
S1_2881205	1	2985956	0.660164
S1_2881512	1	2986263	0.308846
S1_2881514	1	2986265	0.553986
S1_2881515	1	2986266	0.149761
S1_2881518	1	2986269	0.478399
S1_2881603	1	2986354	0.305015
S1_2881615	1	2986366	0.361124
S1_2882632	1	2987383	0.289617
S1_2896984	1	3001737	0.779528
S1_2902063	1	3006816	0.674257
S1_2902131	1	3006884	0.227405
S1_2910193	1	3014946	0.0954908
S1_2916548	1	3021301	0.497299
S1_2932376	1	3037129	0.263303
S1_2932394	1	3037147	0.37793
S1_2940645	1	3045664	0.0406001
S1_2940653	1	3045672	0.709368
S1_2953334	1	3058360	0.693665
S1_2956434	1	3061460	0.0803221
S1_2956437	1	3061463	0.546651
S1_2956503	1	3061529	0.873119
S1_2964536	1	3069587	0.654595
S1_2966060	1	3071111	0.165878
S1_2969295	1	3074346	0.862692
S1_2969329	1	3074380	0.914161
S1_2973003	1	3078054	0.886048
S1_2973028	1	3078079	0.673791
S1_2973060	1	3078111	0.612311
S1_2977393	1	3082444	0.578959
S1_2978925	1	3083976	0.145261
S1_2979710	1	3084761	0.983779
S1_2985947	1	3090998	0.975139
S1_2988711	1	3093762	0.152351
S1_2988725	1	3093776	0.168874
S1_2990577	1	3095628	0.352479
S1_2996128	1	3101179	0.289589
S1_3008285	1	3113336	0.285375
S1_3024897	1	3129948	0.200088
S1_3025869	1	3130920	0.467493
S1_3029627	1	3134678	0.456405
S1_3029660	1	3134711	0.183437
S1_3029714	1	3134765	0.368321
S1_3035522	1	3140573	0.888017
S1_3035585	1	3140636	0.116284
S1_3035602	1	3140653	0.194543
S1_3042566	1	3147617	0.801021
S1_3044170	1	3149221	0.511946
S1_3044174	1	3149225	0.191135
S1_3049254	1	3154305	0.197002
S1_3060015	1	3165066	0.089004
S1_3066291	1	3171342	0.444282
S1_3067943	1	3172994	0.487683
S1_3068032	1	3173083	0.580382
S1_3068275	1	3173326	0.398623
S1_3068297	1	3173348	0.123105
S1_3077374	1	3182425	0.184121
S1_3086488	1	3191539	0.185703
S1_3093929	1	3198981	0.727752
S1_3093944	1	3198996	0.727752
S1_3094886	1	3199938	0.167883
S1_3094891	1	3199943	0.985135
S1_3109019	1	3214071	0.730423
S1_3109020	1	3214072	0.850378
S1_3109043	1	3214095	0.271139
S1_3109086	1	3214138	0.0843288
S1_3109091	1	3214143	0.081446
S1_3109594	1	3214646	0.870853
S1_3124715	1	3229768	0.700894
S1_3124728	1	3229781	0.8777
S1_3140593	1	3245647	0.198707
S1_3158583	1	3263638	0.0410391
S1_3158615	1	3263670	0.293955
S1_3160540	1	3265595	0.130036
S1_3160551	1	3265606	0.0299199
S1_3195588	1	3300643	0.90212
S1_3205737	1	3310792	0.57955
S1_3205761	1	3310816	0.0380197
S1_3214745	1	3319832	0.796327
S1_3214746	1	3319833	0.241954
S1_3214818	1	3319905	0.731426
S1_3222074	1	3327161	0.73335
S1_3222095	1	3327182	0.538511
S1_3222115	1	3327202	0.497039
S1_3222124	1	3327211	0.407978
S1_3224468	1	3329555	0.294322
S1_3225895	1	3330982	0.571077
S1_3225899	1	3330986	0.571077
S1_3231904	1	3336991	0.595814
S1_3231941	1	3337028	0.499417
S1_3232007	1	3337094	0.454853
S1_3235154	1	3340241	0.39314
S1_3236379	1	3341466	0.227286
S1_3241161	1	3346248	0.271742
S1_3241164	1	3346251	0.271742
S1_3241234	1	3346321	0.42779
S1_3242687	1	3347774	0.664073
S1_3242728	1	3347815	0.429548
S1_3246337	1	3351424	0.466634
S1_3248988	1	3354075	0.168548
S1_3248989	1	3354076	0.208824
S1_3249050	1	3354137	0.0360457
S1_3251979	1	3357066	0.561213
S1_3254314	1	3359401	0.340015
S1_3254315	1	3359402	0.258412
S1_3254316	1	3359403	0.258412
S1_3254318	1	3359405	0.258412
S1_3254319	1	3359406	0.354916
S1_3254321	1	3359408	0.354916
S1_3254324	1	3359411	0.258412
S1_3254325	1	3359412	0.258412
S1_3254326	1	3359413	0.258412
S1_3254327	1	3359414	0.258412
S1_3254332	1	3359419	0.258412
S1_3254334	1	3359421	0.258412
S1_3254335	1	3359422	0.258412
S1_3254336	1	3359423	0.258412
S1_3254339	1	3359426	0.354916
S1_3254415	1	3359502	0.271742
S1_3254419	1	3359506	0.271742
S1_3256951	1	3362038	0.290699
S1_3259844	1	3364931	0.0286254
S1_3259857	1	3364944	0.207926
S1_3263744	1	3368831	0.241974
S1_3264621	1	3369708	0.157385
S1_3264624	1	3369711	0.344417
S1_3264672	1	3369759	0.467205
S1_3265144	1	3370231	0.206705
S1_3265382	1	3370469	0.827795
S1_3265389	1	3370476	0.161442
S1_3272911	1	3377997	0.53517
S1_3272956	1	3378042	0.888374
S1_3276193	1	3381279	0.779847
S1_3280247	1	3385333	0.833763
S1_3280278	1	3385364	0.972449
S1_3280542	1	3385628	0.645578
S1_3280551	1	3385637	0.958216
S1_3296017	1	3401103	0.362665
S1_3296320	1	3401406	0.502303
S1_3301507	1	3406593	0.360285
S1_3301559	1	3406645	0.914751
S1_3301579	1	3406665	0.0832694
S1_3301598	1	3406684	0.251123
S1_3309286	1	3414372	0.243962
S1_3309322	1	3414408	0.891067
S1_3309333	1	3414419	0.250334
S1_3309335	1	3414421	0.834145
S1_3309341	1	3414427	0.192853
S1_3318177	1	3423263	0.563313
S1_3318292	1	3423378	0.456531
S1_3323499	1	3428585	0.444407
S1_3326394	1	3431480	0.729918
S1_3326423	1	3431509	0.264308
S1_3326455	1	3431541	0.659929
S1_3332354	1	3437440	0.207651
S1_3337072	1	3442158	0.221782
S1_3337116	1	3442202	0.556195
S1_3339408	1	3444494	0.168641
S1_3339418	1	3444504	0.0874384
S1_3339448	1	3444534	0.580102
S1_3339479	1	3444565	0.0949158
S1_3341266	1	3446352	0.473355
S1_3359722	1	3464644	0.342617
S1_3378187	1	3483097	0.43356
S1_3380514	1	3485424	0.471562
S1_3380554	1	3485464	0.886842
S1_3383103	1	3488022	0.1376
S1_3383115	1	3488034	0.699041
S1_3386158	1	3491077	0.525675
S1_3400529	1	3505449	0.472617
S1_3410986	1	3515908	0.48181
S1_3412345	1	3517266	0.54555
S1_3413425	1	3518346	0.0242204
S1_3416058	1	3520975	0.0411095
S1_3416108	1	3521025	0.593075
S1_3418255	1	3523170	0.795238
S1_3418258	1	3523173	0.695735
S1_3418309	1	3523224	0.232512
S1_3418323	1	3523238	0.284859
S1_3418329	1	3523244	0.188184
S1_3418338	1	3523253	0.0358604
S1_3418339	1	3523254	0.188184
S1_3418370	1	3523285	0.363644
S1_3425692	1	3530608	0.389428
S1_3431216	1	3536134	0.559321
S1_3431245	1	3536163	0.5686
S1_3431273	1	3536191	0.102792
S1_3431276	1	3536194	0.166092
S1_3439891	1	3544816	0.0406862
S1_3439894	1	3544819	0.361788
S1_3439907	1	3544832	0.361788
S1_3439914	1	3544839	0.145933
S1_3439935	1	3544860	0.210418
S1_3445503	1	3550428	0.0381761
S1_3445558	1	3550483	0.122274
S1_3449002	1	3553929	0.593114
S1_3449016	1	3553943	0.19048
S1_3452629	1	3557546	0.31871
S1_3452661	1	3557578	0.242566
S1_3457689	1	3562602	0.879293
S1_3472302	1	3577244	0.293661
S1_3472369	1	3577311	0.850571
S1_3474390	1	3579311	0.106728
S1_3474407	1	3579328	0.059135
S1_3474413	1	3579334	0.158777
S1_3474449	1	3579370	0.208539
S1_3474453	1	3579374	0.239985
S1_3487377	1	3592289	0.561031
S1_3487453	1	3592365	0.809057
S1_3487464	1	3592376	0.809057
S1_3487492	1	3592404	0.809057
S1_3494003	1	3598927	0.225778
S1_3511893	1	3615606	0.335644
S1_3518388	1	3622125	0.302639
S1_3518425	1	3622162	0.444331
S1_3523000	1	3626732	0.111754
S1_3523050	1	3626782	0.410853
S1_3523054	1	3626786	0.126208
S1_3523063	1	3626795	0.511144
S1_3531399	1	3635137	0.657907
S1_3536374	1	3640105	0.0681307
S1_3536410	1	3640141	0.109997
S1_3548837	1	3652714	0.926147
S1_3569563	1	3674219	0.623842
S1_3577212	1	3681871	0.342283
S1_3595829	1	3700483	0.345045
S1_3595847	1	3700501	0.861935
S1_3595849	1	3700503	0.345045
S1_3615508	1	3720175	0.208178
S1_3617894	1	3722561	0.1582
S1_3617930	1	3722597	0.52393
S1_3637792	1	3742465	0.84353
S1_3638444	1	3743117	0.0198891
S1_3646286	1	3750963	0.507341
S1_3650728	1	3755404	0.603495
S1_3650733	1	3755409	0.496085
S1_3650755	1	3755431	0.722943
S1_3650764	1	3755440	0.722943
S1_3650766	1	3755442	0.722943
S1_3653698	1	3758418	0.0738599
S1_3660487	1	3764608	0.672497
S1_3670012	1	3774142	0.734064
S1_3670042	1	3774172	0.088043
S1_3670050	1	3774180	0.590086
S1_3673332	1	3777464	0.0582104
S1_3676045	1	3780173	0.365984
S1_3679087	1	3783215	0.0088777
S1_3679115	1	3783243	0.15743
S1_3681841	1	3785969	0.0582697
S1_3681937	1	3786065	0.0738124
S1_3683951	1	3788079	0.0219044
S1_3694112	1	3798334	0.105727
S1_3696209	1	3800431	0.0601697
S1_3721950	1	3826175	0.398595
S1_3728673	1	3832914	0.662448
S1_3740131	1	3844376	0.14997
S1_3759633	1	3863819	0.178246
S1_3761048	1	3865236	0.573959
S1_3761059	1	3865247	0.671368
S1_3766131	1	3870320	0.661978
S1_3771720	1	3875935	0.176559
S1_3773748	1	3877963	0.547807
S1_3787657	1	3891886	0.133623
S1_3788353	1	3892582	0.990514
S1_3788390	1	3892619	0.0379447
S1_3792709	1	3896935	0.365984
S1_3794829	1	3899053	0.339999
S1_3801997	1	3906222	0.235246
S1_3801998	1	3906223	0.242482
S1_3802001	1	3906226	0.265938
S1_3802007	1	3906232	0.138002
S1_3802010	1	3906235	0.228926
S1_3802011	1	3906236	0.212799
S1_3802014	1	3906239	0.183443
S1_3802019	1	3906244	0.235246
S1_3802405	1	3906630	0.503851
S1_3807259	1	3911482	0.0884483
S1_3807306	1	3911529	0.103143
S1_3824017	1	3928241	0.0412044
S1_3824026	1	3928250	0.0558339
S1_3824066	1	3928290	0.544379
S1_3824092	1	3928316	0.0269412
S1_3837421	1	3941652	0.281538
S1_3837504	1	3941735	0.214557
S1_3845442	1	3949665	0.0280222
S1_3845453	1	3949676	0.205413
S1_3845502	1	3949725	0.380574
S1_3854514	1	3958739	0.202973
S1_3859141	1	3963365	0.0321223
S1_3859202	1	3963426	0.683103
S1_3859204	1	3963428	0.683103
S1_3859224	1	3963448	0.0188967
S1_3859238	1	3963462	0.683103
S1_3859243	1	3963467	0.683103
S1_3862088	1	3966313	0.550239
S1_3889938	1	3994171	0.34307
S1_3889984	1	3994217	0.753186
S1_3890008	1	3994241	0.251017
S1_3890014	1	3994247	0.382374
S1_3894526	1	3998783	0.0518908
S1_3894542	1	3998799	0.739908
S1_4031256	1	4133925	0.351875
S1_4031866	1	4134535	0.895424
S1_4055508	1	4158057	0.310303
S1_4055555	1	4158104	0.0329238
S1_4064108	1	4166642	0.16509
S1_4064111	1	4166645	0.139747
S1_4068727	1	4171263	0.0288511
S1_4068744	1	4171280	0.0244176
S1_4068789	1	4171325	0.220677
S1_4076640	1	4179180	0.221293
S1_4079376	1	4181917	0.254451
S1_4079377	1	4181918	0.405899
S1_4079439	1	4181967	0.00360365
S1_4085684	1	4189604	0.00368113
S1_4085788	1	4189708	0.0161728
S1_4097426	1	4201356	0.314446
S1_4097435	1	4201365	0.313794
S1_4098194	1	4202124	0.485079
S1_4108392	1	4212318	0.00390826
S1_4108397	1	4212323	0.00337853
S1_4109217	1	4213143	0.00633952
S1_4118166	1	4222092	0.00775506
S1_4120174	1	4224100	0.0684978
S1_4120229	1	4224155	0.695616
S1_4124314	1	4228242	0.763829
S1_4136941	1	4240869	0.0399544
S1_4141494	1	4245422	0.00431573
S1_4150732	1	4254668	0.399616
S1_4154630	1	4258566	0.530969
S1_4154634	1	4258570	0.900007
S1_4154648	1	4258584	0.0415649
S1_4157581	1	4261513	0.00280367
S1_4186361	1	4290307	0.868652
S1_4186377	1	4290323	0.841124
S1_4186457	1	4290403	0.00470598
S1_4192756	1	4296703	0.00517415
S1_4192768	1	4296715	0.701773
S1_4192781	1	4296728	0.0135975
S1_4222832	1	4326785	0.0792215
S1_4227613	1	4331566	0.00275125
S1_4262699	1	4366678	0.97532
S1_4264618	1	4368600	0.1016
S1_4271863	1	4375921	0.00157169
S1_4271882	1	4375940	0.00401432
S1_4271935	1	4375993	0.537137
S1_4271968	1	4376026	0.777215
S1_4280389	1	4384448	0.572002
S1_4319992	1	4424356	0.281672
S1_4319993	1	4424357	0.431872
S1_4325473	1	4429842	0.173884
S1_4325489	1	4429858	0.333033
S1_4335632	1	4440018	0.498377
S1_4335633	1	4440019	0.126468
S1_4338577	1	4442964	0.118626
S1_4349225	1	4453611	0.0098783
S1_4349237	1	4453623	0.322941
S1_4353687	1	4472353	0.829669
S1_4353700	1	4472366	0.496041
S1_4353751	1	4472417	0.87075
S1_4353774	1	4472440	0.453175
S1_4353780	1	4472446	0.453175
S1_4361213	1	4479884	0.236207
S1_4361219	1	4479890	0.619792
S1_4361235	1	4479906	0.954747
S1_4365395	1	4484061	0.0856033
S1_4373929	1	4492599	0.730203
S1_4378560	1	4497230	0.714552
S1_4393463	1	4512897	0.416458
S1_4393475	1	4512909	0.474983
S1_4408921	1	4528342	0.212498
S1_4411948	1	4531369	0.052462
S1_4422068	1	4541489	0.00119223
S1_4422069	1	4541490	0.000811926
S1_4426772	1	4546195	0.000304874
S1_4435132	1	4554559	0.641571
S1_4435162	1	4554589	0.152155
S1_4435169	1	4554596	0.794928
S1_4437207	1	4556634	0.106431
S1_4442641	1	4562071	0.635548
S1_4443131	1	4562562	0.0928782
S1_4451777	1	4571211	0.184075
S1_4467236	1	4586633	0.325688
S1_4467308	1	4586705	0.384275
S1_4473024	1	4592422	0.637001
S1_4475685	1	4595082	0.000638868
S1_4504859	1	4623832	0.046597
S1_4504896	1	4623869	9.59059e-05
S1_4514086	1	4633121	0.453175
S1_4515161	1	4634195	0.000800042
S1_4517792	1	4636826	0.547483
S1_4517886	1	4636920	0.377188
S1_4535661	1	4654700	0.312907
S1_4539688	1	4658743	0.00267025
S1_4544448	1	4663503	0.863812
S1_4558818	1	4677952	0.204522
S1_4565042	1	4684326	0.175626
S1_4596564	1	4715837	0.556437
S1_4598739	1	4718012	0.00483229
S1_4601250	1	4720526	0.138842
S1_4607132	1	4726410	0.231662
S1_4609535	1	4728811	0.891806
S1_4612963	1	4732239	0.953318
S1_4617916	1	4737193	0.105817
S1_4617954	1	4737231	0.45959
S1_4617975	1	4737252	0.000558416
S1_4630935	1	4750200	0.00261528
S1_4630947	1	4750212	0.345775
S1_4639652	1	4758914	0.000491065
S1_4653906	1	4773074	0.944749
S1_4659298	1	4778457	0.00277288
S1_4660221	1	4779376	0.714571
S1_4660272	1	4779427	0.920221
S1_4662042	1	4781198	0.123506
S1_4666123	1	4785278	0.000335033
S1_4668428	1	4787584	0.992714
S1_4670344	1	4789499	0.000972292
S1_4670351	1	4789506	0.00159174
S1_4676642	1	4796052	0.00182356
S1_4678283	1	4797694	0.291907
S1_4678323	1	4797736	0.00718173
S1_4697821	1	4817274	0.35389
S1_4697840	1	4817293	0.295657
S1_4697847	1	4817300	0.433925
S1_4697856	1	4817309	0.452915
S1_4702716	1	4822158	0.962799
S1_4707249	1	4826691	0.855823
S1_4710613	1	4830056	0.000587976
S1_4710647	1	4830090	0.000334749
S1_4710659	1	4830102	0.992371
S1_4727161	1	4846611	0.00265836
S1_4727253	1	4846703	0.00199942
S1_4727254	1	4846704	0.00199942
S1_4730207	1	4849658	0.000291622
S1_4730208	1	4849659	0.197784
S1_4733860	1	4853310	0.557222
S1_4735842	1	4855295	0.000260219
S1_4736438	1	4855907	0.122024
S1_4747065	1	4866543	0.887859
S1_4747104	1	4866582	0.941629
S1_4763352	1	4882830	0.000857851
S1_4763392	1	4882870	0.586189
S1_4779849	1	4899336	0.633074
S1_4788903	1	4908401	0.885512
S1_4794127	1	4913628	0.953971
S1_4794193	1	4913694	0.0028791
S1_4807093	1	4926606	0.0030893
S1_4811617	1	4931132	0.10306
S1_4812795	1	4932309	0.109509
S1_4818923	1	4938445	0.00114057
S1_4818964	1	4938486	0.0685061
S1_4818974	1	4938496	0.416878
S1_4819731	1	4939250	0.356985
S1_4846288	1	4965796	0.384311
S1_4846891	1	4966399	0.142071
S1_4858698	1	4978208	0.47859
S1_4871339	1	4990852	0.0210955
S1_4882641	1	5002167	0.289919
S1_4917569	1	5036969	0.00215587
S1_4918991	1	5038396	0.00878448
S1_4918992	1	5038397	0.19707
S1_4940372	1	5059788	0.000553581
S1_4941083	1	5060493	0.00312199
S1_4941095	1	5060505	0.857153
S1_4941152	1	5060562	0.000214239
S1_4941802	1	5061212	0.304277
S1_4954569	1	5073974	0.000296383
S1_4955952	1	5075357	0.0112072
S1_4957565	1	5076970	0.211437
S1_4957588	1	5076993	0.747911
S1_4975660	1	5110529	0.237253
S1_4982121	1	5116993	0.705945
S1_4982131	1	5117003	0.00143265
S1_5000320	1	5135203	0.00516107
S1_5002983	1	5137875	0.000628952
S1_5003080	1	5137972	0.297408
S1_5004203	1	5139095	0.00242359
S1_5004229	1	5139121	0.353819
S1_5011491	1	5146446	0.00511965
S1_5013355	1	5148310	0.645986
S1_5018340	1	5153295	0.135261
S1_5018436	1	5153391	0.367817
S1_5018441	1	5153396	0.0937372
S1_5018443	1	5153398	0.845812
S1_5018446	1	5153401	0.849477
S1_5018450	1	5153405	0.547078
S1_5018456	1	5153411	0.306963
S1_5019809	1	5154764	0.839123
S1_5019845	1	5154800	0.831744
S1_5022063	1	5157018	0.20214
S1_5028521	1	5163486	0.99474
S1_5030812	1	5165755	0.819821
S1_5030847	1	5165790	0.0725399
S1_5030872	1	5165815	0.592471
S1_5031744	1	5166692	0.69984
S1_5031792	1	5166740	0.985586
S1_5031793	1	5166741	0.374599
S1_5031795	1	5166743	0.985586
S1_5031796	1	5166744	0.984897
S1_5040471	1	5175418	0.0543885
S1_5054928	1	5189855	0.0235965
S1_5054930	1	5189857	0.0594019
S1_5054950	1	5189877	0.0501575
S1_5056277	1	5191203	0.488216
S1_5056596	1	5191522	0.00392131
S1_5059193	1	5194118	0.0498545
S1_5059194	1	5194119	0.34774
S1_5059215	1	5194140	0.112202
S1_5067282	1	5202257	0.453175
S1_5075422	1	5210396	0.421544
S1_5085728	1	5220710	0.00153979
S1_5093048	1	5228028	0.0951246
S1_5096270	1	5231252	0.00882818
S1_5103634	1	5238615	0.675474
S1_5130016	1	5265046	0.139091
S1_5130030	1	5265060	0.00708587
S1_5130035	1	5265065	0.139091
S1_5134348	1	5269377	0.00218586
S1_5134356	1	5269385	0.354174
S1_5135426	1	5270455	0.34296
S1_5142294	1	5277329	0.240497
S1_5145435	1	5280467	0.00676546
S1_5148425	1	5283457	0.163814
S1_5158767	1	5293806	0.490567
S1_5158768	1	5293807	0.575403
S1_5158802	1	5293841	0.499253
S1_5179598	1	5314664	0.0990573
S1_5181264	1	5316351	0.191071
S1_5181276	1	5316363	0.139043
S1_5181347	1	5316434	0.00485277
S1_5196853	1	5331928	0.151305
S1_5218183	1	5353256	0.0161177
S1_5221038	1	5356113	0.439234
S1_5225584	1	5360658	0.00287808
S1_5230636	1	5365710	0.139091
S1_5242422	1	5377500	0.181626
S1_5242428	1	5377506	0.0107818
S1_5248724	1	5383770	0.25368
S1_5248786	1	5383832	0.139427
S1_5250849	1	5385895	0.127433
S1_5258785	1	5393826	0.00137617
S1_5267062	1	5402112	0.188932
S1_5279222	1	5414285	0.345872
S1_5280543	1	5415606	0.478381
S1_5283239	1	5418300	0.291292
S1_5283736	1	5418797	0.175149
S1_5295533	1	5430570	0.0171707
S1_5302008	1	5437045	0.595739
S1_5302018	1	5437055	0.0227733
S1_5352124	1	5487185	0.00664281
S1_5365996	1	5501029	0.0146793
S1_5366874	1	5501907	0.112202
S1_5367629	1	5502662	0.278485
S1_5391744	1	5526936	0.453175
S1_5391802	1	5526994	0.138171
S1_5400074	1	5535268	0.237251
S1_5400138	1	5535332	0.0875291
S1_5416159	1	5551351	0.128412
S1_5416188	1	5551380	0.299911
S1_5416203	1	5551395	0.418333
S1_5416230	1	5551422	0.299911
S1_5417149	1	5552341	0.0674347
S1_5428965	1	5564160	0.148701
S1_5441921	1	5577123	0.499252
S1_5441922	1	5577124	0.363762
S1_5441928	1	5577130	0.0595449
S1_5441969	1	5577171	0.46214
S1_5442013	1	5577215	0.00309072
S1_5446197	1	5581399	0.0972789
S1_5451366	1	5586567	0.0475961
S1_5451374	1	5586575	0.00147122
S1_5451376	1	5586577	0.0549502
S1_5459280	1	5594484	0.015395
S1_5462897	1	5598101	0.392807
S1_5462942	1	5598146	0.131904
S1_5478228	1	5613432	0.0485643
S1_5478383	1	5613587	0.00221255
S1_5478399	1	5613603	0.555474
S1_5482971	1	5618158	0.453175
S1_5483047	1	5618234	0.0995759
S1_5488064	1	5623249	0.390292
S1_5488699	1	5623884	0.0566153
S1_5504132	1	5639320	0.181268
S1_5504211	1	5639399	0.135704
S1_5506922	1	5642110	0.281309
S1_5506956	1	5642144	0.355263
S1_5506995	1	5642183	0.143582
S1_5535308	1	5670483	0.69597
S1_5536545	1	5671724	0.00494422
S1_5548318	1	5683507	0.286317
S1_5551445	1	5686634	0.00700803
S1_5551456	1	5686645	0.00595722
S1_5556652	1	5691839	0.520166
S1_5556675	1	5691862	0.0280805
S1_5565466	1	5700617	0.471437
S1_5565484	1	5700635	0.00521189
S1_5565515	1	5700666	0.491478
S1_5595080	1	5730323	0.157919
S1_5607866	1	5743103	0.600599
S1_5610321	1	5745555	0.556795
S1_5610330	1	5745564	0.414991
S1_5625876	1	5761106	0.609872
S1_5625894	1	5761124	0.0565814
S1_5626747	1	5761977	0.403054
S1_5626830	1	5762057	0.816353
S1_5626831	1	5762058	0.0677804
S1_5626834	1	5762061	0.927637
S1_5627344	1	5762571	0.0489075
S1_5632141	1	5767367	0.285396
S1_5632143	1	5767369	0.326513
S1_5654567	1	5787315	0.00256161
S1_5654576	1	5787324	0.00256161
S1_5654590	1	5787338	0.00256161
S1_5654612	1	5787360	0.0565814
S1_5654616	1	5787364	0.00256161
S1_5654644	1	5787392	0.00231438
S1_5654661	1	5787409	0.00231438
S1_5657055	1	5789802	0.00251916
S1_5659186	1	5791935	0.00137333
S1_5665548	1	5798317	0.0425219
S1_5665552	1	5798321	0.106015
S1_5665564	1	5798333	0.0425219
S1_5668315	1	5801080	0.39969
S1_5668337	1	5801102	0.115045
S1_5668351	1	5801116	0.115045
S1_5674872	1	5807647	0.100986
S1_5674963	1	5807738	0.0752105
S1_5674967	1	5807742	0.0624038
S1_5685862	1	5818634	0.134591
S1_5697673	1	5830447	0.0180469
S1_5705033	1	5837796	0.0165052
S1_5714824	1	5847584	0.30537
S1_5714826	1	5847586	0.728116
S1_5722710	1	5855471	0.00816459
S1_5728024	1	5860784	0.235655
S1_5728047	1	5860807	0.656589
S1_5740545	1	5873309	0.0533792
S1_5745825	1	5878589	0.284863
S1_5745841	1	5878605	0.0650894
S1_5748170	1	5880931	0.574106
S1_5751252	1	5884016	0.862139
S1_5756027	1	5888790	0.339224
S1_5759503	1	5892267	0.727299
S1_5759504	1	5892268	0.167098
S1_5759529	1	5892293	0.733786
S1_5796292	1	5929134	0.0161461
S1_5799446	1	5932288	0.999136
S1_5823058	1	5955903	0.433693
S1_5823064	1	5955909	0.13272
S1_5823113	1	5955958	0.156707
S1_5846787	1	5979630	0.571546
S1_5852108	1	5984949	0.270147
S1_5852135	1	5984976	0.00689552
S1_5862548	1	5995346	0.0960181
S1_5869139	1	6001938	0.205797
S1_5879131	1	6011937	0.538947
S1_5879891	1	6012697	0.408603
S1_5879898	1	6012704	0.408603
S1_5884087	1	6016895	0.0230796
S1_5893681	1	6026491	0.0426878
S1_5903091	1	6035901	0.772772
S1_5903107	1	6035917	0.474713
S1_5903147	1	6035957	0.409636
S1_5912446	1	6045265	0.00524894
S1_5912493	1	6045312	0.00317088
S1_5918183	1	6051015	0.83223
S1_5918185	1	6051017	0.9072
S1_5918189	1	6051021	0.9072
S1_5918196	1	6051028	0.52166
S1_5923026	1	6055858	0.00334628
S1_5923041	1	6055873	0.62295
S1_5923601	1	6056423	0.00742609
S1_5923649	1	6056471	0.876573
S1_5925662	1	6058480	0.00179317
S1_5934620	1	6067392	0.199169
S1_5934631	1	6067403	0.199169
S1_5934637	1	6067409	0.199169
S1_5934772	1	6067544	0.789079
S1_5934781	1	6067553	0.795932
S1_5934814	1	6067586	0.814506
S1_5939646	1	6072419	0.0398413
S1_5939933	1	6072706	0.0235339
S1_5939943	1	6072716	0.0204311
S1_5942865	1	6075646	0.758035
S1_5943494	1	6076275	0.00886906
S1_5943597	1	6076378	0.0213638
S1_5943837	1	6076618	0.0328763
S1_5943901	1	6076683	0.545273
S1_5957642	1	6090425	0.846335
S1_5957685	1	6090468	0.0833694
S1_5964239	1	6097014	0.182842
S1_5964245	1	6097020	0.146799
S1_5965928	1	6098703	0.701022
S1_5972842	1	6105752	0.79071
S1_5972941	1	6105851	0.924968
S1_5972967	1	6105877	0.957245
S1_5972972	1	6105882	0.60814
S1_5980093	1	6113011	0.375371
S1_5983650	1	6116570	0.546854
S1_5985730	1	6118650	0.00817501
S1_5985737	1	6118657	0.614883
S1_5990191	1	6123111	0.0192817
S1_5990198	1	6123118	0.0187452
S1_5990199	1	6123119	0.0187452
S1_5990204	1	6123124	0.00330184
S1_5990213	1	6123133	0.694776
S1_5990246	1	6123166	0.0448765
S1_5992147	1	6125070	0.831724
S1_6007793	1	6140756	0.0999678
S1_6007795	1	6140758	0.0902883
S1_6022447	1	6155417	0.67025
S1_6031388	1	6164358	0.996742
S1_6034357	1	6167329	0.0158679
S1_6034367	1	6167339	0.264257
S1_6044865	1	6177827	0.412481
S1_6044924	1	6177886	0.210233
S1_6046852	1	6179814	0.123629
S1_6048458	1	6181420	0.00449516
S1_6048497	1	6181459	0.478772
S1_6048548	1	6181510	0.0616625
S1_6052962	1	6185937	0.0757874
S1_6053010	1	6185985	0.0592821
S1_6053022	1	6185997	0.64709
S1_6053055	1	6186030	0.0673085
S1_6058657	1	6191630	0.408802
S1_6058666	1	6191639	0.580261
S1_6058687	1	6191660	0.607319
S1_6058734	1	6191707	0.302431
S1_6067612	1	6200592	0.59433
S1_6067642	1	6200622	0.548079
S1_6067650	1	6200630	0.0352614
S1_6068645	1	6201625	0.338372
S1_6068659	1	6201639	0.0181683
S1_6073130	1	6206115	0.290815
S1_6073153	1	6206138	0.298355
S1_6073184	1	6206169	0.8455
S1_6074184	1	6207169	0.45825
S1_6074274	1	6207259	0.0118109
S1_6074762	1	6207747	0.63666
S1_6087905	1	6220887	0.221246
S1_6095722	1	6228703	0.437069
S1_6112751	1	6245597	0.110677
S1_6112782	1	6245628	0.110677
S1_6124106	1	6256332	0.453772
S1_6128170	1	6260394	0.372582
S1_6133119	1	6265339	0.00460284
S1_6133149	1	6265369	0.092241
S1_6135464	1	6267674	0.192212
S1_6135470	1	6267680	0.151944
S1_6135541	1	6267752	0.562824
S1_6135561	1	6267772	0.562824
S1_6135574	1	6267785	0.243485
S1_6141900	1	6274110	0.0185036
S1_6148981	1	6281083	0.868335
S1_6151157	1	6283258	0.303703
S1_6153347	1	6285448	0.452106
S1_6153380	1	6285481	0.0106433
S1_6153387	1	6285488	0.408832
S1_6153395	1	6285496	0.408832
S1_6153442	1	6285543	0.0181893
S1_6153456	1	6285557	0.583936
S1_6153459	1	6285560	0.583936
S1_6153464	1	6285565	0.0128217
S1_6167281	1	6299376	0.457584
S1_6167291	1	6299386	0.154062
S1_6171987	1	6304084	0.0727474
S1_6177041	1	6309191	0.308942
S1_6177064	1	6309214	0.381075
S1_6179956	1	6312104	0.485994
S1_6179959	1	6312107	0.233848
S1_6179961	1	6312109	0.203924
S1_6179976	1	6312124	0.485994
S1_6179977	1	6312125	0.510182
S1_6179978	1	6312126	0.485994
S1_6186383	1	6318531	0.36539
S1_6188807	1	6320928	0.0212778
S1_6197758	1	6329870	0.237919
S1_6209093	1	6341186	0.571555
S1_6213211	1	6345304	0.123793
S1_6213242	1	6345335	0.0078136
S1_6226639	1	6358728	0.00443019
S1_6228691	1	6360779	0.0042519
S1_6228754	1	6360842	0.881248
S1_6234695	1	6366778	0.921329
S1_6234728	1	6366811	0.982268
S1_6234729	1	6366812	0.921329
S1_6234730	1	6366813	0.921329
S1_6234747	1	6366830	0.921329
S1_6234748	1	6366831	0.921329
S1_6234749	1	6366832	0.0574085
S1_6234750	1	6366833	0.921329
S1_6234799	1	6366882	0.403257
S1_6239503	1	6371578	0.162857
S1_6240053	1	6372128	0.644885
S1_6240825	1	6372900	0.543566
S1_6240871	1	6372946	0.951912
S1_6251892	1	6384003	0.0490166
S1_6251905	1	6384016	0.272494
S1_6254056	1	6386168	0.529526
S1_6256131	1	6388244	0.471276
S1_6256189	1	6388302	0.0585562
S1_6278614	1	6410723	0.439239
S1_6278650	1	6410759	0.337289
S1_6278651	1	6410760	0.134377
S1_6278658	1	6410767	0.337289
S1_6278663	1	6410772	0.119876
S1_6278669	1	6410778	0.337289
S1_6278672	1	6410781	0.337289
S1_6284158	1	6416267	0.00589876
S1_6286771	1	6418883	0.11444
S1_6286780	1	6418892	0.0561854
S1_6286786	1	6418898	0.0382026
S1_6286801	1	6418913	0.0561854
S1_6286840	1	6418952	0.12042
S1_6289374	1	6421486	0.274641
S1_6289415	1	6421527	0.127537
S1_6291058	1	6423170	0.0228104
S1_6291133	1	6423245	0.777523
S1_6291157	1	6423269	0.777523
S1_6291769	1	6423881	0.713253
S1_6291843	1	6423955	0.431084
S1_6295725	1	6427837	0.419215
S1_6295751	1	6427863	0.895587
S1_6295753	1	6427865	0.476931
S1_6303945	1	6436057	0.995639
S1_6322362	1	6454476	0.0814457
S1_6327624	1	6459738	0.746708
S1_6327649	1	6459763	0.538798
S1_6328997	1	6461106	0.91595
S1_6330690	1	6462795	0.499859
S1_6330692	1	6462797	0.524993
S1_6330733	1	6462838	0.199617
S1_6334095	1	6466198	0.0195674
S1_6334099	1	6466202	0.01638
S1_6334116	1	6466219	0.709377
S1_6349206	1	6481316	0.00624105
S1_6350851	1	6482961	0.22289
S1_6358757	1	6490875	0.0930874
S1_6362689	1	6494783	0.476794
S1_6362738	1	6494831	0.401139
S1_6388955	1	6521039	0.479317
S1_6405822	1	6537675	0.676935
S1_6406567	1	6538420	0.0380688
S1_6410480	1	6542321	0.289727
S1_6410527	1	6542368	0.0152958
S1_6413602	1	6545444	0.323465
S1_6413603	1	6545445	0.448637
S1_6430955	1	6562807	0.0458347
S1_6430979	1	6562831	0.881562
S1_6448584	1	6580535	0.0368604
S1_6448586	1	6580537	0.0492581
S1_6448591	1	6580542	0.0389372
S1_6448596	1	6580547	0.0370889
S1_6448599	1	6580550	0.0362098
S1_6448601	1	6580552	0.0429148
S1_6453065	1	6585010	0.112173
S1_6453096	1	6585041	0.364498
S1_6453143	1	6585088	0.0764219
S1_6453824	1	6585769	0.0363574
S1_6456065	1	6588009	0.0805585
S1_6456099	1	6588043	0.0985401
S1_6478898	1	6610852	0.556865
S1_6479109	1	6611063	0.787805
S1_6479136	1	6611090	0.575794
S1_6480180	1	6612136	0.962109
S1_6480182	1	6612138	0.367105
S1_6481482	1	6613438	0.48757
S1_6482221	1	6614180	0.640355
S1_6498558	1	6630492	0.198633
S1_6503005	1	6634923	0.764174
S1_6518339	1	6651532	0.000640381
S1_6518362	1	6651555	0.827949
S1_6544242	1	6676807	0.928653
S1_6544305	1	6676870	0.906335
S1_6545987	1	6678552	0.898558
S1_6546002	1	6678567	0.0346975
S1_6553698	1	6686261	0.93911
S1_6553702	1	6686265	0.93911
S1_6553775	1	6686338	0.148241
S1_6554751	1	6687315	0.769717
S1_6554775	1	6687339	0.881865
S1_6554790	1	6687354	0.786555
S1_6555058	1	6687622	0.792663
S1_6560884	1	6693350	0.13924
S1_6560902	1	6693368	0.13924
S1_6561521	1	6693986	0.0395156
S1_6561533	1	6693998	0.0488715
S1_6564057	1	6696528	0.153688
S1_6564059	1	6696530	0.975456
S1_6564075	1	6696546	0.161769
S1_6564082	1	6696553	0.161769
S1_6564159	1	6696630	0.0300548
S1_6567187	1	6699656	0.0120935
S1_6567202	1	6699671	0.12313
S1_6567259	1	6699728	0.0310609
S1_6579226	1	6711703	0.154977
S1_6586401	1	6718563	0.0625857
S1_6586492	1	6718654	0.0323853
S1_6588745	1	6720905	0.027436
S1_6588810	1	6720972	0.431316
S1_6588858	1	6721020	0.0375768
S1_6588865	1	6721027	0.0174172
S1_6590114	1	6722277	0.015135
S1_6592176	1	6724338	0.144512
S1_6592220	1	6724382	0.0572694
S1_6593386	1	6725548	0.475717
S1_6593399	1	6725561	0.197452
S1_6593402	1	6725564	0.567114
S1_6593412	1	6725574	0.997056
S1_6593442	1	6725604	0.767865
S1_6601117	1	6730301	0.0937401
S1_6601150	1	6730334	0.463348
S1_6604594	1	6733776	0.271917
S1_6604652	1	6733834	0.408311
S1_6606302	1	6735482	0.0654593
S1_6607590	1	6736771	0.351297
S1_6607591	1	6736772	0.426892
S1_6607592	1	6736773	0.920404
S1_6608482	1	6737671	0.106889
S1_6614106	1	6743299	0.904462
S1_6625619	1	6754814	0.0290702
S1_6625620	1	6754815	0.0290702
S1_6630671	1	6759852	0.0028759
S1_6630696	1	6759877	0.487271
S1_6640560	1	6769733	0.00779178
S1_6640569	1	6769742	0.0910478
S1_6640608	1	6769781	0.0369954
S1_6643201	1	6772375	0.531888
S1_6643848	1	6773022	0.00304223
S1_6643851	1	6773025	0.00358218
S1_6667857	1	6797161	0.648478
S1_6679498	1	6808786	0.00445726
S1_6683679	1	6812961	0.00922997
S1_6686387	1	6815669	0.67419
S1_6688561	1	6817843	0.361923
S1_6688598	1	6817880	0.827456
S1_6693605	1	6822888	0.00160566
S1_6693638	1	6822921	0.0113144
S1_6702266	1	6831545	0.186551
S1_6702320	1	6831599	0.788919
S1_6702321	1	6831600	0.788919
S1_6702327	1	6831606	0.788919
S1_6705694	1	6834973	0.946872
S1_6705718	1	6834997	0.946872
S1_6705775	1	6835054	0.073175
S1_6706284	1	6835563	0.267095
S1_6711045	1	6840324	0.833768
S1_6711062	1	6840341	0.0127166
S1_6722221	1	6851521	0.0449452
S1_6722264	1	6851564	0.57948
S1_6722307	1	6851607	0.086853
S1_6722310	1	6851610	0.0696532
S1_6736587	1	6865808	0.962196
S1_6736598	1	6865819	0.33887
S1_6746185	1	6875408	0.768456
S1_6746199	1	6875422	0.423172
S1_6752332	1	6881556	0.394602
S1_6752345	1	6881569	0.106843
S1_6754778	1	6884003	0.137076
S1_6754829	1	6884054	0.741594
S1_6756245	1	6885470	0.419228
S1_6756253	1	6885478	0.447073
S1_6764795	1	6894023	0.477657
S1_6774898	1	6904116	0.394843
S1_6774899	1	6904117	0.631667
S1_6778547	1	6907760	0.466389
S1_6778558	1	6907771	0.982844
S1_6778570	1	6907783	0.401127
S1_6783358	1	6912572	0.447389
S1_6783368	1	6912582	0.105619
S1_6783375	1	6912589	0.968016
S1_6783398	1	6912612	0.496782
S1_6797515	1	6926773	0.297749
S1_6797567	1	6926825	0.0775716
S1_6803648	1	6932906	0.935074
S1_6808854	1	6938113	0.652761
S1_6808889	1	6938148	0.945036
S1_6821774	1	6951032	0.864037
S1_6821777	1	6951035	0.0364813
S1_6823095	1	6952353	0.229451
S1_6823123	1	6952381	0.229451
S1_6823166	1	6952424	0.133916
S1_6823169	1	6952427	0.272872
S1_6836395	1	6965658	0.555633
S1_6836400	1	6965663	0.659364
S1_6840964	1	6970227	0.461696
S1_6840967	1	6970230	0.497074
S1_6840976	1	6970239	0.518923
S1_6857064	1	6986333	0.788129
S1_6857086	1	6986355	0.240072
S1_6857116	1	6986385	0.0557686
S1_6857123	1	6986392	0.904432
S1_6857134	1	6986403	0.817835
S1_6870183	1	6999459	0.00740475
S1_6870202	1	6999478	0.00740475
S1_6889508	1	7022096	0.110765
S1_6928943	1	7061778	0.541519
S1_6928959	1	7061794	0.250851
S1_6940361	1	7073104	0.730398
S1_6951485	1	7084225	0.397975
S1_6951532	1	7084272	0.938406
S1_6954539	1	7087282	0.41205
S1_6960483	1	7093250	0.308789
S1_6968213	1	7100984	0.353846
S1_6970003	1	7102774	0.42768
S1_6970494	1	7103265	0.645286
S1_6970508	1	7103279	0.737417
S1_6987336	1	7120068	0.935737
S1_6987337	1	7120069	0.268894
S1_6987358	1	7120090	0.46929
S1_6987381	1	7120113	0.241855
S1_7004529	1	7137302	0.197897
S1_7004538	1	7137311	0.0457544
S1_7004584	1	7137357	0.0274918
S1_7007818	1	7140590	0.648286
S1_7007823	1	7140595	0.892087
S1_7024305	1	7157080	0.716046
S1_7024331	1	7157106	0.161096
S1_7024683	1	7157458	0.0885
S1_7024696	1	7157471	0.19393
S1_7026430	1	7159205	0.234479
S1_7026453	1	7159228	0.842415
S1_7026456	1	7159231	0.630922
S1_7026472	1	7159247	0.100876
S1_7032320	1	7165096	0.165285
S1_7032364	1	7165140	0.723894
S1_7033564	1	7166340	0.750433
S1_7033601	1	7166377	0.93041
S1_7046911	1	7179687	0.840831
S1_7046929	1	7179705	0.338512
S1_7046939	1	7179715	0.995317
S1_7058107	1	7190883	0.896726
S1_7058209	1	7190985	0.736453
S1_7058210	1	7190986	0.730707
S1_7058853	1	7191629	0.0549241
S1_7066306	1	7199087	0.599524
S1_7072084	1	7204866	0.249491
S1_7072108	1	7204890	0.423594
S1_7072282	1	7205064	0.733963
S1_7072324	1	7205106	0.0284605
S1_7081968	1	7214741	0.119394
S1_7084263	1	7217036	0.308404
S1_7084314	1	7217087	0.610887
S1_7085873	1	7218646	0.742749
S1_7085917	1	7218690	0.884908
S1_7086890	1	7219663	0.78694
S1_7086932	1	7219705	0.043903
S1_7086948	1	7219721	0.76975
S1_7086968	1	7219741	0.418138
S1_7086990	1	7219763	0.316551
S1_7088138	1	7220910	0.267364
S1_7090016	1	7222787	0.467345
S1_7090052	1	7222823	0.613088
S1_7090065	1	7222836	0.109478
S1_7090095	1	7222866	0.718618
S1_7108929	1	7240293	0.564049
S1_7108949	1	7240313	0.564049
S1_7117774	1	7249146	0.943873
S1_7117784	1	7249156	0.209267
S1_7117809	1	7249181	0.152176
S1_7119522	1	7250895	0.671788
S1_7120948	1	7252321	0.870815
S1_7120954	1	7252327	0.544607
S1_7128114	1	7259491	0.620647
S1_7131376	1	7262744	0.275309
S1_7131422	1	7262791	0.783612
S1_7131646	1	7263021	0.737062
S1_7131780	1	7263155	0.511272
S1_7134698	1	7266073	0.0429772
S1_7134709	1	7266084	0.497976
S1_7147151	1	7278522	0.00998825
S1_7159547	1	7290919	0.0185571
S1_7162312	1	7293682	0.414525
S1_7164058	1	7295430	0.551901
S1_7164090	1	7295462	0.0350016
S1_7164150	1	7295522	0.0186366
S1_7166813	1	7298185	0.692034
S1_7207860	1	7339223	0.0543006
S1_7207893	1	7339256	0.0543006
S1_7210178	1	7341548	0.91186
S1_7210179	1	7341549	0.91186
S1_7215753	1	7347121	0.93093
S1_7226152	1	7357535	0.122228
S1_7226169	1	7357552	0.113042
S1_7226179	1	7357562	0.113042
S1_7226244	1	7357627	0.0682565
S1_7229889	1	7361273	0.109178
S1_7229940	1	7361324	0.200306
S1_7238279	1	7369662	0.0412845
S1_7238291	1	7369674	0.0330418
S1_7242951	1	7374337	0.010518
S1_7249826	1	7380615	0.0259301
S1_7249852	1	7380641	0.50975
S1_7266460	1	7397592	0.892222
S1_7266492	1	7397624	0.149249
S1_7273958	1	7405084	0.0843551
S1_7273968	1	7405094	0.0843551
S1_7273999	1	7405125	0.966173
S1_7279584	1	7410716	0.0516315
S1_7279588	1	7410720	0.334953
S1_7281916	1	7413044	0.311114
S1_7281917	1	7413045	0.247098
S1_7281937	1	7413065	0.979137
S1_7281965	1	7413093	0.979137
S1_7281985	1	7413112	0.914479
S1_7288364	1	7419484	0.824019
S1_7288685	1	7419805	0.852701
S1_7288711	1	7419831	0.209108
S1_7294861	1	7425981	0.32346
S1_7294885	1	7426005	0.210771
S1_7295007	1	7426127	0.36139
S1_7295652	1	7426772	0.434077
S1_7295657	1	7426777	0.421285
S1_7297715	1	7428838	0.353906
S1_7309418	1	7440518	0.102449
S1_7309457	1	7440557	0.764571
S1_7315178	1	7446271	0.0537068
S1_7315672	1	7446765	0.797797
S1_7315721	1	7446814	0.0192725
S1_7324728	1	7455789	0.547255
S1_7324730	1	7455791	0.552085
S1_7324825	1	7455886	0.452051
S1_7324826	1	7455887	0.503345
S1_7324851	1	7455912	0.1079
S1_7325590	1	7456651	0.0607894
S1_7325591	1	7456652	0.888432
S1_7325616	1	7456677	0.546385
S1_7325621	1	7456682	0.898637
S1_7330483	1	7461544	0.617701
S1_7332678	1	7463739	0.0241444
S1_7332725	1	7463786	0.328442
S1_7337681	1	7468749	0.0434259
S1_7337698	1	7468766	0.0364215
S1_7337711	1	7468779	0.337805
S1_7342914	1	7473989	0.253414
S1_7342924	1	7473999	0.281125
S1_7347437	1	7478514	0.760101
S1_7347591	1	7478668	0.231354
S1_7347603	1	7478680	0.228634
S1_7347605	1	7478682	0.228634
S1_7347615	1	7478692	0.403288
S1_7348311	1	7479388	0.528855
S1_7364848	1	7497520	0.136441
S1_7364921	1	7497593	0.648665
S1_7371519	1	7504191	0.358314
S1_7371520	1	7504192	0.8926
S1_7371522	1	7504194	0.279389
S1_7371523	1	7504195	0.876978
S1_7371524	1	7504196	0.475256
S1_7371533	1	7504205	0.079212
S1_7371541	1	7504213	0.079212
S1_7371544	1	7504216	0.079212
S1_7371556	1	7504228	0.079212
S1_7377878	1	7510550	0.0540958
S1_7386299	1	7518955	0.7013
S1_7388311	1	7520971	0.817876
S1_7388321	1	7520981	0.399973
S1_7388369	1	7521029	0.278924
S1_7388371	1	7521031	0.278924
S1_7391516	1	7524163	0.22351
S1_7411794	1	7544427	0.671713
S1_7411857	1	7544485	0.871569
S1_7412266	1	7544894	0.787872
S1_7412627	1	7545242	0.788931
S1_7422265	1	7554880	0.971078
S1_7425763	1	7558374	0.603771
S1_7427745	1	7560357	0.794756
S1_7427808	1	7560420	0.400552
S1_7428805	1	7561415	0.286637
S1_7433098	1	7565710	0.646857
S1_7445602	1	7578208	0.523832
S1_7445632	1	7578238	0.304243
S1_7450330	1	7582932	0.347199
S1_7468119	1	7600734	0.197318
S1_7477662	1	7610414	0.197713
S1_7477663	1	7610415	0.462694
S1_7477664	1	7610416	0.14284
S1_7477665	1	7610417	0.462694
S1_7477667	1	7610419	0.462694
S1_7482213	1	7614955	0.284788
S1_7482270	1	7615012	0.561061
S1_7482272	1	7615014	0.510342
S1_7482278	1	7615020	0.510342
S1_7482298	1	7615040	0.818636
S1_7501841	1	7634649	0.450855
S1_7501857	1	7634665	0.427695
S1_7501890	1	7634698	0.313936
S1_7501904	1	7634712	0.483978
S1_7503990	1	7636799	0.516512
S1_7503996	1	7636805	0.540294
S1_7504066	1	7636875	0.402641
S1_7504074	1	7636883	0.422261
S1_7506017	1	7638826	0.816329
S1_7506051	1	7638860	0.524916
S1_7506059	1	7638868	0.524916
S1_7506082	1	7638891	0.530048
S1_7515786	1	7648613	0.769983
S1_7515788	1	7648615	0.677966
S1_7515790	1	7648617	0.267353
S1_7515854	1	7648681	0.648289
S1_7520108	1	7652934	0.799302
S1_7540524	1	7673407	0.456507
S1_7540542	1	7673425	0.969204
S1_7540552	1	7673435	0.866092
S1_7543588	1	7676464	0.880625
S1_7548199	1	7681063	0.964866
S1_7548202	1	7681066	0.762515
S1_7554920	1	7687784	0.671836
S1_7557602	1	7690466	0.810071
S1_7557607	1	7690471	0.810071
S1_7557616	1	7690480	0.318588
S1_7557617	1	7690481	0.186417
S1_7557619	1	7690483	0.810071
S1_7573479	1	7706354	0.375161
S1_7574002	1	7706877	0.329273
S1_7584785	1	7717695	0.97734
S1_7584818	1	7717728	0.826684
S1_7592181	1	7725099	0.372959
S1_7592265	1	7725183	0.1753
S1_7592290	1	7725208	0.475778
S1_7593795	1	7726713	0.783933
S1_7602039	1	7734959	0.0753557
S1_7602930	1	7735850	0.720598
S1_7604576	1	7737497	0.208458
S1_7609989	1	7742910	0.0743362
S1_7610892	1	7743813	0.24433
S1_7611896	1	7744817	0.578487
S1_7614268	1	7747190	0.0229359
S1_7619251	1	7752183	0.353754
S1_7619257	1	7752189	0.453577
S1_7637209	1	7769749	0.494858
S1_7644308	1	7776846	0.986369
S1_7646932	1	7779470	0.845786
S1_7646933	1	7779471	0.687064
S1_7647255	1	7779793	0.245782
S1_7647257	1	7779795	0.705839
S1_7647258	1	7779796	0.169193
S1_7647259	1	7779797	0.835493
S1_7647260	1	7779798	0.942472
S1_7647262	1	7779800	0.884867
S1_7654295	1	7786844	0.58354
S1_7659120	1	7791620	0.263813
S1_7664297	1	7796797	0.862797
S1_7664320	1	7796820	0.0392736
S1_7664357	1	7796857	0.678255
S1_7666492	1	7798992	0.621573
S1_7673095	1	7805597	0.677135
S1_7703768	1	7837159	0.1319
S1_7703804	1	7837195	0.171764
S1_7704399	1	7837778	0.0508299
S1_7726749	1	7860142	0.802409
S1_7733214	1	7866607	0.566343
S1_7733224	1	7866617	0.516513
S1_7747427	1	7880826	0.904407
S1_7766408	1	7899794	0.842707
S1_7766422	1	7899808	0.822258
S1_7768221	1	7901607	0.375754
S1_7771773	1	7905159	0.272193
S1_7771775	1	7905161	0.726262
S1_7771776	1	7905162	0.344774
S1_7771779	1	7905165	0.805913
S1_7771780	1	7905166	0.888789
S1_7773454	1	7906840	0.933629
S1_7773502	1	7906888	0.144687
S1_7773512	1	7906898	0.520576
S1_7788741	1	7922131	0.173174
S1_7811947	1	7945548	0.325011
S1_7811948	1	7945549	0.925243
S1_7811959	1	7945560	0.474357
S1_7821843	1	7955205	0.832985
S1_7821850	1	7955212	0.600082
S1_7828874	1	7962334	0.328154
S1_7834085	1	7967553	0.200041
S1_7837380	1	7970846	0.864169
S1_7837464	1	7970930	0.929503
S1_7850961	1	7984423	0.359302
S1_7852822	1	7986281	0.734666
S1_7859325	1	7992791	0.863946
S1_7859423	1	7992889	0.986978
S1_7860435	1	7993901	0.973348
S1_7862900	1	7996365	0.880702
S1_7862904	1	7996369	0.795545
S1_7872363	1	8005799	0.787795
S1_7878291	1	8011739	0.823383
S1_7878424	1	8011872	0.688403
S1_7878832	1	8012280	0.881617
S1_7879066	1	8012514	0.821325
S1_7884567	1	8018023	0.303756
S1_7884652	1	8018108	0.188605
S1_7898196	1	8031678	0.786746
S1_7903609	1	8037092	0.783286
S1_7903610	1	8037093	0.214568
S1_7903633	1	8037116	0.228541
S1_7903685	1	8037168	0.22547
S1_7918732	1	8052211	0.880205
S1_7921035	1	8054517	0.148158
S1_7930852	1	8063993	0.834949
S1_7944449	1	8077587	0.595387
S1_7948711	1	8081847	0.482751
S1_7961892	1	8094950	0.576709
S1_7978230	1	8111500	0.558659
S1_7978301	1	8111571	0.470876
S1_7983815	1	8117088	0.174523
S1_7986607	1	8119884	0.641471
S1_7987380	1	8120657	0.431908
S1_7987448	1	8120725	0.357542
S1_7987487	1	8120764	0.648562
S1_7992750	1	8126030	0.402639
S1_8016031	1	8149306	0.92771
S1_8016083	1	8149358	0.850785
S1_8020143	1	8153418	0.398408
S1_8020145	1	8153420	0.60428
S1_8043739	1	8176952	0.0438265
S1_8053190	1	8186395	0.746104
S1_8059512	1	8192726	0.886539
S1_8059515	1	8192729	0.269749
S1_8059546	1	8192760	0.260468
S1_8059550	1	8192764	0.260468
S1_8063481	1	8196679	0.243913
S1_8067043	1	8200240	0.549319
S1_8077721	1	8210919	0.569002
S1_8095691	1	8228935	0.573553
S1_8097838	1	8231052	0.406947
S1_8097888	1	8231102	0.406947
S1_8108636	1	8241843	0.943041
S1_8112184	1	8245395	0.288295
S1_8112245	1	8245456	0.174771
S1_8112271	1	8245482	0.17895
S1_8115924	1	8249140	0.181527
S1_8116287	1	8249504	0.108866
S1_8119777	1	8252994	0.0578148
S1_8136481	1	8269707	0.276804
S1_8138459	1	8271678	0.945954
S1_8155814	1	8289034	0.0816974
S1_8155941	1	8289161	0.0957658
S1_8155947	1	8289167	0.217859
S1_8156486	1	8289706	0.846051
S1_8160115	1	8293336	0.735835
S1_8160136	1	8293357	0.294718
S1_8167410	1	8300637	0.460255
S1_8171557	1	8304799	0.697653
S1_8178704	1	8311939	0.149699
S1_8190834	1	8324068	0.885315
S1_8191318	1	8324552	0.713411
S1_8210462	1	8343705	0.0624955
S1_8210463	1	8343706	0.110657
S1_8223937	1	8357190	0.28536
S1_8227563	1	8360816	0.283288
S1_8227585	1	8360838	0.14362
S1_8227594	1	8360847	0.189094
S1_8238511	1	8371773	0.793664
S1_8238512	1	8371774	0.632625
S1_8238513	1	8371775	0.67096
S1_8238515	1	8371777	0.393514
S1_8238518	1	8371780	0.738113
S1_8238526	1	8371788	0.285671
S1_8238529	1	8371791	0.644589
S1_8244505	1	8377711	0.448632
S1_8250167	1	8383372	0.471908
S1_8252970	1	8386175	0.785706
S1_8258059	1	8391266	0.0524093
S1_8258067	1	8391274	0.0314141
S1_8259214	1	8392421	0.585646
S1_8259259	1	8392466	0.25364
S1_8269790	1	8403004	0.0201237
S1_8277580	1	8410796	0.0916767
S1_8277616	1	8410832	0.145192
S1_8277673	1	8410889	0.336996
S1_8280753	1	8413969	0.417265
S1_8305618	1	8438885	0.351182
S1_8305694	1	8438961	0.38872
S1_8311210	1	8444442	0.107632
S1_8311214	1	8444446	0.260596
S1_8313922	1	8447152	0.188048
S1_8313967	1	8447197	0.784181
S1_8326626	1	8459857	0.960826
S1_8329470	1	8462707	0.838121
S1_8330205	1	8463442	0.753081
S1_8341078	1	8474497	0.721206
S1_8341100	1	8474519	0.505329
[truncated: 246,722+ more rows]

## Sheet: SD7
SD7. The detailed phenotype of BW8 for the three genotypes in 503 individuals carrying unrecombined progenitor chromosome
HQLA/HQLA	HQLA/HB	HB/HB
1365.5	1042.5	1167.5
1044.4	969.5	1218.5
1157.1	1107.5	1152
1347	1321.5	1094
1397.3	938	1032
1685.6	938.9	1108.2
1325.5	1220.5	951
1208.5	1164.5	944.1
1099.2	1303.9	1155.4
1050.5	1131.5	1200.2
1354	953	989
1291.5	1089.4	952.5
1515.7	1082.2	993.6
1519	1125	968.5
1392.5	1132	922.5
1062.5	1147.4	1133
1159	1162.7	1240
1080	1327.4	1297.5
1437	1132.5	1196.5
1182	1069.2	1354.5
1310	1188	1075
1321	1269	1374
1040.5	1083.5	1453.4
1485	1382.5	1204.5
1056.7	946	886.8
1228.5	1234.1	1262.7
1042.5	1083	1183.1
1242.6	1398.1	810.5
1314.8	1327.5	856.5
1103	1242.5	1195.7
1855.2	987	1198.9
1587.4	901.2	1329
1306.5	769.5	1149.5
1497.5	959.5	1314.1
1124.5	1291.5	879.5
980.8	1002.2	1215.2
1449.3	881.6	1387.6
1195.3	1000	1039
1036	867	1071
1329	975.2	1090.4
1492.8	1123.9	1339.2
1467.4	897.4	953
1260.5	997.5	923.3
1014.5	1157.5	1228.9
1090.5	1134.5	1031.6
1077.1	1082	1139
1495.5	1058.5	1018
1160.5	1375.7	876.1
1299.5	1410.8	1005.3
1618.5	1217.9	1351.5
985	1399.6	957.5
1036.7	1413.5	1080.5
1472	1437	1078.8
1190	1480.1	696.5
1048.5	1368.1	1182.5
1212	994.5	925.5
819	1330	959.5
1094.1	920.2	1069.4
851.3	1028.4	951
1151.1	1249.7	1026
972.5	967.5	975
925.5	1378.5	1174.5
1285	1268	871
1466.2	1281.5	1265.5
	1051	1050.7
	1250.6	977.6
	1087.2	1331.5
	1064.5	1424.5
	996.5	1011.5
	1109.5	1345.5
	1330	964.3
	1203.2	1521
	980	1330.5
	914.5	1158.5
	1099.8	1342
	1338.5	1336.4
	1280.5	1530.8
	1297.2	1202.5
	1283.5	903.5
	1132.5	1155.3
	1404.5	1214.2
	1159.5	914.2
	1317	922.5
	1162.2	1126.5
	969.5	1204.9
	1251.5	1114.5
	1241	1287.2
	1099.5	1097.3
	1424.1	1029
	1071	1370
	960.6	951
	984	1305
	1129	1043.5
	1352.5	1270.9
	984.5	1246.1
	1269	954.8
	1214.5	1336.8
	1040.4	1331.5
	1428	1193.2
	932	1046.6
	1101.5	965.7
	1372.5	1197
	1433	903
	1295.6	877.1
	1227.2	908.5
	1076.4	843.2
	1380.7	1244.5
	1017.4	1027.5
	1168.5	904.7
	1195.5	1154.5
	1118.9	1107.2
	980.6	1248.5
	923.5	986.5
	853.5	1165.5
	1012.5	1009.5
	1087.5	1235.5
	1414.2	940.7
	1265.7	768.5
	1367.2	1237.6
	1386.1	755.4
	1433.5	938.8
	1011.8	1180.5
	1266	968.5
	973.5	1280
	1211.5	1010.7
	925.7	1437
	1081.5	1095.5
	889.8	1395
	1196.5	1080.5
	1006.5	1378.9
	1220.7	1470
	1456	1455.1
	1423.5	971
	1161.5	1084.2
	1222	1111.5
	1337.5	1106.5
	1286	980.1
	963.3	995.5
	1022.5	758.2
	1071.6	905.6
	1233.5	887.5
	1167	1362.5
	1251	1149.2
	989.7	1112.5
	1175.2	1251
	1138.8	1323.5
	1052	1139
	1067.3	1229.5
	1064.5	1203.5
	1447.5	1149
	1469	1047.5
	945	1049.7
	908.5	1576.9
	1762.3	1076.2
	1347.5	801
	962.5	892.5
	1353	1052.5
	1447.1	1003
	920.5	1213.6
	1050.5	1320.4
	950.5	934.7
	1420.6	1050.7
	982.5	1405
	958.5	966.5
	1330	1189
	1118.2	1299
	1329.2	1424.3
	1494.5	1270.5
	1339	1123.6
	1398.4	932.6
	1024	1044.1
	1285.5
	1194
	957.7
	1128.7
	1407.7
	1027.2
	1363.5
	1148.5
	919.5
	1004.5
	961.2
	1273.2
	1249.4
	1207.5
	1344.2
	833.3
	1327
	1111
	1371.8
	951.9
	934
	893
	853.7
	797.6
	970.5
	1382
	1531
	1137.2
	1638.2
	829.5
	1324
	1038
	911
	912.5
	1011.5
	946.5
	1014.5
	1226.6
	662
	962.5
	884.1
	1026.8
	1237
	1081.5
	1147
	1017.8
	1020.1
	1011.5
	1102.5
	895
	922.2
	903.9
	1003.8
	1338
	914
	1261.5
	1143
	1112.9
	888.2
	1221.5
	944.5
	1077.5
	1032.1
	1108.5
	994.5
	1097.5
	1354
	1606.2
	1002.1
	1126.6
	868
	1256
	1300.4
	1129.8
	1203.7
	901.5
	1186.4
	1158
	1134.3
	1450.9
	1045
	1399.4
	975.5
	1271
	1275.5
	1192.6
	1253.5
	1253
	1104.1
	1024.3
	1015.5
	957.5
	994.5
	1116.5
	1327.5
	1362.6
	1018.6

## Sheet: SD8
SD8. The detailed phenotype of BW8 for the three genotypes for each block in 72 individuals carrying recombined progenitor chromosomes
Block1			Block2			Block3			Block4			Block5
AA	AH	HH	AA	AH	HH	AA	AH	HH	AA	AH	HH	AA	AH	HH
1014.5	1046.5	1347.1	1046.5	1204.8	1347.1	1046.5	1014.5	1204.8	1046.5	1014.5	1204.8	1046.5	1014.5	1204.8
1267.2	1204.8	865	1014.5	1460	846.9	1234.4	1267.2	1460	1092	1267.2	1460	1092	1267.2	1460
1395.5	1460	846.9	1267.2	865	805.5	973	1395.5	1347.1	935.9	1395.5	1288.4	935.9	1395.5	1288.4
1219.8	1092	993.3	1395.5	1092	1013.8		1219.8	846.9	1234.4	1219.8	1051	1184	1219.8	1051
1225	935.9	1076.5	1219.8	935.9	1365.9		865	1082	1389	1347.1	1268.8	1295	1347.1	1268.8
1271.5	1234.4	1288.4	1234.4	993.3	1228.4		1092	805.5		865	1082	1048	865	1082
1169.4	1082	1051	1225	1076.5	1122		935.9	1113		846.9	1091.5	1196.5	846.9	805.5
1253.5	1091.5	1268.8	1271.5	1288.4	1166		993.3	1176.9		993.3	1319	1003.5	993.3	1091.5
995.5	1319	805.5	1169.4	1051	938.9		1076.5	958.7		1076.5	1453	1187.5	1076.5	1319
1205.4	1453	1013.8	1253.5	1268.8	1473		1288.4	1072.5		1225	1113	1332.6	1234.4	1453
1145.9	1113	1365.9	995.5	1082	915.5		1051	1106.8		805.5	1176.9	1389	1225	1113
1464.3	1176.9	1228.4	1205.4	1091.5	827.3		1268.8	1112.5		1271.5	958.7		1271.5	1176.9
1080.5	958.7	1166	1145.9	1319	803		1225	1188.5		1169.4	1072.5		1169.4	958.7
1166	1072.5	938.9	1464.3	1453	1135.5		1091.5	1181.3		1253.5	1112.5		1253.5	1072.5
1277.5	1106.8	915.5	1080.5	1113	1069.3		1319	1013.8		995.5	1188.5		995.5	1188.5
973	1112.5	827.3	973	1176.9	916		1453	1365.9		1205.4	1181.3		1205.4	1181.3
1044	1188.5	1055	1295	958.7	921.5		1271.5	1228.4		1145.9	1122		1145.9	1122
1263.6	1181.3	803	1196.5	1072.5			1169.4	1122		1464.3	1166		1464.3	1166
1295	1122	1135.5		1106.8			1253.5	1166		1106.8	1166		1106.8	1166
1196.5	1473	1069.3		1112.5			995.5	1166		1080.5	938.9		1112.5	938.9
	1300.5	916		1188.5			1205.4	938.9		1013.8	1473		1080.5	1473
	1021	921.5		1181.3			1145.9	1473		1365.9	915.5		1013.8	1300.5
	948.3			1166			1464.3	915.5		1228.4	827.3		1365.9	1263.6
	1472.5			1277.5			1080.5	827.3		1277.5	1300.5		1228.4
	1184			1300.5			1277.5	1263.6		1021	1263.6		1277.5
	1048			1021			1300.5	803		1055			915.5
	1003.5			1055			1021	1135.5		973			827.3
	1187.5			1044			1055	1069.3		1044			1021
	1332.6			1263.6			1044	916		948.3			1055
	1389			948.3			948.3	921.5		1472.5			973
				1472.5			1472.5			1184			1044
				1184			1184			1295			948.3
				1048			1295			1048			1472.5
				1003.5			1048			1196.5			803
				1187.5			1196.5			1003.5			1135.5
				1332.6			1003.5			1187.5			1069.3
				1389			1187.5			1332.6			916
							1332.6			803			921.5
							1389			1135.5
										1069.3
										916
										921.5

## Sheet: SD9
SD9. The haplotype substitution effects of the 16 major haplotypes
Haplotype	freq	F0_origin	F0_freq.	Estimate	Std. Error
GTGTATGC	0.2199	HB	0.7	-59.4487	11.4906
GTTTATGC	0.0702341	HB	0.1	-39.7922	15.9173
ACTTGCGC	0.0133779			-28.6136	24.6932
GTGTATAG	0.0117057			-24.9518	26.1688
GTTTATAG	0.0158863			-21.5933	23.8581
GTTGGCAG	0.0108696			-11.2226	26.073
ACGGGCGC	0.0117057			-10.3372	26.263
ACTTATGC	0.0643813			-7.26652	16.9959
ACGTATGC	0.104515	HB	0.133	-3.70571	14.8525
ACTTGCAG	0.0326087			-0.923074	19.2344
other	0.187			6.78199	11.9185
ACTTATAG	0.0593645	HQLA	0.125	13.2746	15.9232
GTGGGCAG	0.0183946			17.9074	23.0821
ACGGGCAG	0.0535117	HQLA	0.069	28.9101	16.7547
ACTGGCAG	0.062709	HQLA	0.4	34.2456	16.7382
ACTGGTAC	0.0267559	HQLA	0.031	41.5666	20.7812
ACTTGCAC	0.0234114	HQLA	0.038	65.1683	21.1415

[truncated: 2 more sheets: SD10, SD11]
